# Supplementary material for: Evolution of the eukaryotic ARP2/3 activators of the WASP family: WASP, WAVE, WASH, and WHAMM, and the proposed new family members WAWH and WAML
Source: BMC Res Notes. 2012 Feb 8;5:88. doi: 10.1186/1756-0500-5-88 (PMC3298513; doi:10.1186/1756-0500-5-88)
Supplement: Additional file 1 — Zip archive of the phylogenetic trees and sequence alignments. The file includes all phylogenetic trees of the WASP family proteins. The sequence alignments of the proteins are included in fasta format. [file 1756-0500-5-88-S1.ZIP › WAML.fas]

>EhWAML_A_fl
------------------------------------------------------------
-----------------------MSNTYLMKEKKDEKKMEEYIKKNINAIKGAMKNYKKL
ISASE---GYCKSESAHATQT-----KILT--DSLVLQSNTGIN-----DLDQG----VN
NIIDILQVMFAGRNE--TARYFNDQIIPILKKNASEYPR---MVSNFEDRYRNDLKRADS
NLALSQKKLKA----------QPTELKQFMEEVKQTETLKQQCIVQGLHDTTKMVRELYC
GLIQLFCNLFEKEKNALQQIVDVLKANEAEIQK-----MATSSTNFG-------------
EEVGELIKAKKQV------------LIDLKK-----LTPELRGVLKAA----GLKRKDLC
NPETVKLLIATVEQAVKEG----------------------------------KCDQS--
--------VLDQLTATPGSENSLVKTSLPNGKQRNAELEDFEEIDIPNSNKNTAIPSTNS
PQTVKK-------PECELETPSAPIIPSN-----------------------NETPEPNT
QTRRPPPPLPSRKVPPTLPSRSDN------------------------------------
------------------------------------------------------------
---------------NIPPTSGNPPPPPNLN---------------------------VP
PPPPNLNVPPPPPPTLNTTSPNPK------------------------------------
------------------------------------------------------------
------------------------------------------------------------
------------------------------------------------------------
------------------------------------------------------------
------------------------------------------------------------
------------------------------------------------------------
------------------------------------------------------------
------------------------------------------------------------
------------------------------------------------------------
------------------------------------------------------------
------------------------------------------------------------
------------------------------------------------------------
------------------------------------------------------------
------------------------------------------------------------
------------------------------------------------------------
------------------------------------------------------------
------------------------------------------------------------
--------------------------TTPAVSLPTGGRSFLDDISKGGH----VLKKTEP
LPEKKMTVA---------------------------------------------------
----QQDDLTSMLANAMANRRKDIE---VDTSEEEEDDDDDE-----WSD----------
----------
>EdWAML_A_fl
------------------------------------------------------------
-----------------------MSSTYLMKEKKDEKKMEEYIKKNINAIKGAMKNYKKL
ISASE---GYCKSESVHANQT-----KILT--DALILQSNTGIN-----DLDQG----VN
NIIDILQVMFAGRNE--TARYFNDQIIPILKKNASEYPR---MVSNFEDRYKNDLKRADS
NIALSQKKLKA----------QPTELKQFMEEVKQTETLKQQCIVQGLHDTTKMVRELYC
GLIQLFCNLFEKEKNALQQIVDVLKANEAEIQK-----MATSSTNFG-------------
EEVGELIKAKKQV------------LIDLKK-----LTPELRAVLKAA----GLKRKDLC
NPETVKLLITTVEQAVKEG----------------------------------KCDQS--
--------VLEQLTATPGSENSLVKTSLPNGGQRNVDLDDFEEIDIPNSNKHTTVSTTNP
PQNLKKP-----EPELETQIPSAPVISSK-----------------------NETPQPNT
QTRRPPPPLPNRKVPPTLPSRSDN------------------------------------
------------------------------------------------------------
---------------NIPPSSVNPPPPPNLN----------------------------V
PPPPNLNVPPPPP-TLNTPSPSTK------------------------------------
------------------------------------------------------------
------------------------------------------------------------
------------------------------------------------------------
------------------------------------------------------------
------------------------------------------------------------
------------------------------------------------------------
------------------------------------------------------------
------------------------------------------------------------
------------------------------------------------------------
------------------------------------------------------------
------------------------------------------------------------
------------------------------------------------------------
------------------------------------------------------------
------------------------------------------------------------
------------------------------------------------------------
------------------------------------------------------------
------------------------------------------------------------
--------------------------TTPDVSLPTGGRSFLDDINKGGH----VLKKTEP
LPEKKMTVA---------------------------------------------------
----QQDDLTSMLANAMANRRKDIE---ADTSEEE-DDDDDE-----WSD----------
----------
>EtiWAML_A_fl
------------------------------------------------------------
----------------------MSGGQYLMKEKKDEKKMEEIIKKNVMAVKNSMKNYKKL
ISASE---GYLKSETSQAQQT-----KMLG--EALALQSNTGIQ-----DLDQG----IN
SVVDIINVMFANRTE--TTKFFNEQIVPNIKKNYTTYPI---ILTNFEKRYDNDIKRANG
AVSNAEKKMKL----------QPTELKKILEEVKAAEALRQQCTVQGLQDTTRMVRELYC
GTIQLFADLFEKEKNSLEQIVKVLKENAHEIQK-----VGAASDNIG-------------
EEVSELIKAKKQT------------LIDLKL-----LTPEFKAVLKAA----GMKRKDLC
NPETVQLLISTVEQAVKEG----------------------------------KCDQS--
--------VLDQLTAQPGSENSLVKNAVVET-AVNEELKAFEE----DVDDIFVKSPALN
DKNVKEQ----------SDVPQMKKPEEK-----------------------VEEKPINT
KVPPPQAPRLKDKIQEPQITTPTDAP----------------------------------
------------------------------------------------------------
----------------LLPPSDLLPPPGLAPPAG-------------------------L
APPP--NIPPPPQ--SNKQAPAVK------------------------------------
------------------------------------------------------------
------------------------------------------------------------
------------------------------------------------------------
------------------------------------------------------------
------------------------------------------------------------
------------------------------------------------------------
------------------------------------------------------------
------------------------------------------------------------
------------------------------------------------------------
------------------------------------------------------------
------------------------------------------------------------
------------------------------------------------------------
------------------------------------------------------------
------------------------------------------------------------
------------------------------------------------------------
------------------------------------------------------------
------------------------------------------------------------
-----------------------------------PKASFLDDINKGGH----ILKKTEP
LPQKKMTAA---------------------------------------------------
----QQGDLTSMLATAMANRRKDIQ----DDEESE-EASDDE-----WSD----------
----------
>EtiWAML_B_fl
------------------------------------------------------------
----------------------MTQEDFSIKTTTEVKEMDDLTSSILSQMNSQLPNYKLL
IDSCE---AYSKSQLHFAQCS-----STLA--AALKTMCPTVEGCN---EINTA----IQ
NVAGMIEADANSIKQ--SNEVFTDNTTRVFRGEVNELPK---KIKEMKDSIKTDRKKSEE
SKEKATKKAKNLK--------KGDNLKTLMENINECEKVVQKGIVKGLTDTTNLMCEMYC
QIITGMFVFLEQQQTSSSLITQFLEKNTPKIKK-----LSKTQNVWP-------------
RRVKDLIINKKQI------------LINTKW-----LSDDLKQILKDA----GVKRKDLA
DPDTVQMLFAIITEQVQAG----------------------------------NIPAE--
--------ILGELQR---------KDDAPEVHSISLTPRVDSG-----AENTDITPPPIP
PSPRSGP------------KPNGAPPKPS----------------------------SRP
NGAPPKPAPRRGTGAAKMVAPPADL-----------------------------------
------------------------------------------------------------
----------------LAPPPGLAPPPLAPPPGG-------------------------A
GAPP----PPPPR-----GSPAGG------------------------------------
------------------------------------------------------------
------------------------------------------------------------
------------------------------------------------------------
------------------------------------------------------------
------------------------------------------------------------
------------------------------------------------------------
------------------------------------------------------------
------------------------------------------------------------
------------------------------------------------------------
------------------------------------------------------------
------------------------------------------------------------
------------------------------------------------------------
------------------------------------------------------------
------------------------------------------------------------
------------------------------------------------------------
------------------------------------------------------------
------------------------------------------------------------
--------------------------------------SMLEQLGKA------QLKKVDM
NAPRPSVANLNKT-----------------------------------------------
----QKVDLTSLLANAMQKRREDIA----DDSDDNDSEESDE-----WDD----------
----------
>EdWAML_B_fl
------------------------------------------------------------
-----------MTQNQNNPPVNSTQEDFTIKSSSEIKEMDELTSTMLTHLSTILPTYKQL
IESCE---AYSKAQTTLASCAIG-IANQLK--GMSVTMDGCTLINTALQS--------VA
GMLETQANTLTQSNK-----IFVDNTIRIYRGEVSEMPK---KIKDTKENVKNDRKKNED
TKEKATKRAKNLK--------KGDNLKALMESINEAEKTVQKGIVKGLTETTNLMCEMYC
QLITGMFVFLEDEQNSSSLNAMFLEKNTPKIKK-----LSKTQNVWP-------------
RRVKDLIMNKKQI------------LINTKW-----MSDDLKQILKDA----GVKRRDLA
DPDTVQMLFGIITAQVEAG-----------------------------------------
----------------------NIPPEILGELQRKDNTPEVHEISLGSSD--AVVPPPLP
PSSRGLG---------ARPAQSAPQRPSG------------------------SAPRPAL
PRRKDS---GAGAPPPPPPPRGG-------------------------------------
------------------------------------------------------------
----------------ASPRGAPPPPPPPLA-----------------------------
-METQGDLPPPPP-----PRGSHG------------------------------------
------------------------------------------------------------
------------------------------------------------------------
------------------------------------------------------------
------------------------------------------------------------
------------------------------------------------------------
------------------------------------------------------------
------------------------------------------------------------
------------------------------------------------------------
------------------------------------------------------------
------------------------------------------------------------
------------------------------------------------------------
------------------------------------------------------------
------------------------------------------------------------
------------------------------------------------------------
------------------------------------------------------------
------------------------------------------------------------
------------------------------------------------------------
---------------------------APAAPPAPAAPSLLDQIQKGA-----QLKKVDT
NAPRPSMANLNKT-----------------------------------------------
----QKVDLTSLLASAMQKRREDIAD--DDDDGDDFEDDSDE-----WDD----------
----------
>EhWAML_B_fl
------------------------------------------------------------
-----------MTENQNNPTVNSTQEDFTIKSSSELKEMDELTSTMLTHLSTILPTYKQL
IESCE---AYSKAQTTLASCAIG-IANQLK--GMSVTMDGCTLINTALQS--------VA
GMLETQANTLTQSNK-----IFVDNTIRIYRGEVCEMPK---KIKDTKETVKNDRKKNED
AKEKATKRAKNLK--------KGDNLKTLMENINEAEKTVQKGIVKGLTETTNLMCEMYC
QLITGMFVFLEDEQNSSSLNAMFLEKNTPKIKK-----LSKTQNVWP-------------
RRVKDLIMNKKQI------------LINTKW-----MSDDLKQILKDA----GVKRRDLA
DPDTVQMLFGIITAQVEAG-----------------------------------------
----------------------NIPPEILGELQCKDNTPEIHEISLSTSD---LVAPPLP
PSSRGLG---------TRPAQSAPQRPSG------------------------SAPRPTP
PRRKES---GVGAPPPPPP-RGG-------------------------------------
------------------------------------------------------------
----------------VSPRGAPPPPP-HLA-----------------------------
-METQSDLPPPPPP----PRGSHG------------------------------------
------------------------------------------------------------
------------------------------------------------------------
------------------------------------------------------------
------------------------------------------------------------
------------------------------------------------------------
------------------------------------------------------------
------------------------------------------------------------
------------------------------------------------------------
------------------------------------------------------------
------------------------------------------------------------
------------------------------------------------------------
------------------------------------------------------------
------------------------------------------------------------
------------------------------------------------------------
------------------------------------------------------------
------------------------------------------------------------
------------------------------------------------------------
---------------------------VPAAPAAPAAPSLLDQIQKGT-----QLKKVDT
NAPRPSMANLNKT-----------------------------------------------
----QKVDLTSLLASAMQKRREDIAD---DDGDDDFEDDSDE-----WDD----------
----------
>EhWAML_C_fl
------------------------------------------------------------
----------------------MSNKQTDIKTKDEVVQIERCTTETYQLMKKIIPNYKKL
ADACE---GYFKAQLVMIKATDT-LYNCLE--AMADTSLE-EGGQQTHPDLQVG-VKNMS
NVLKMWKENLMSVCD------EFRSTCSCIRGDVTTFPK---EIEAKEKEYKSQKKKEVD
EVSKVEKKLSSVSKNTKLQAKDPKALADAITAVTKKESEYQHFLMNGLKDSLSMFRGTYG
QLFECFRKLFICKTDTDNKSQLIISANMEDMQK-----LIKTSKGLP-------------
QKYRSLVTMKKQS------------MINTTW-----LSPELKEILKAA----GVKPKHLA
DPTIVETLIQTVKQAVQQG-----------------------------------------
----------------------TVPKDLLDQLEASRANKEDKLSKVIEVED--IVVPDRR
PPPTPIAR--------SSPRTAAPTTPAVATAPVP------------------AAPADIP
PPPPPTAPMMDNIPPPPP------------------------------------------
------------------------------------------------------------
----------------VAPAIGNPPPPPPIAP----------------------------
--PKQAGNPPPPPP--IRSTNSAGNPPPPPP-----------------------------
------------------------------------------------------------
------------------------------------------------------------
------------------------------------------------------------
------------------------------------------------------------
------------------------------------------------------------
------------------------------------------------------------
------------------------------------------------------------
------------------------------------------------------------
------------------------------------------------------------
------------------------------------------------------------
------------------------------------------------------------
------------------------------------------------------------
------------------------------------------------------------
------------------------------------------------------------
------------------------------------------------------------
------------------------------------------------------------
------------------------------------------------------------
--------------------------ARQTAAPAPANGNLLADIRSGI-----TLRSAAD
RKLDTAAPVVSDA-----------------------------------------------
----GKQDLTSMLRKAMEVRRNDIAD-----DEDDDDDDDDE-----WSD----------
----------
>EdWAML_C_fl
------------------------------------------------------------
----------------------MSNKQTDIKTKDEVVQIERCTTETYQLMKKIIPNYKKL
ADACE---GYFKAQLVMIKATDT-LYNCLE--AMADTSLE-EGGQQTHPDLQVG-VKNMS
NVLKMWKENLMSVCD------EFRSTCSCIRGDVTTFPK---EIDAKEKEYKSQRKXEAD
EVSKLKRSXGSVSKNTN-SSKDPKXLADAITAVTKKKSEYQHFVMNGLKDSLSMFRGTYG
QLFECFRKLFICKTDTDSKSQLIISANMEDMQK-----LIKTSKGLP-------------
QKYRSLVTMKKQS------------MINTTW-----LSPELKEILKDA----GVKPKHLA
DPTIVETLIQTVKQAVQQG-----------------------------------------
----------------------TVPKDLLDQLEASRANKEDKLSKVIEVED--IVVPDRR
PPPTPIAR--------STPSTGAPTTSNVATTSVQ------------------AAPANIP
PP--PIAPVIDNIP-PPP------------------------------------------
------------------------------------------------------------
----------------VAPAIGNPPPPPPIAP----------------------------
--AKQAGNPPPPP---IRSTNSAGNPPPPPP-----------------------------
------------------------------------------------------------
------------------------------------------------------------
------------------------------------------------------------
------------------------------------------------------------
------------------------------------------------------------
------------------------------------------------------------
------------------------------------------------------------
------------------------------------------------------------
------------------------------------------------------------
------------------------------------------------------------
------------------------------------------------------------
------------------------------------------------------------
------------------------------------------------------------
------------------------------------------------------------
------------------------------------------------------------
------------------------------------------------------------
------------------------------------------------------------
--------------------------ARQTAAPAPANGNLLADIRSGI-----TLRSAAD
RKLDTAAPVVSDA-----------------------------------------------
----GKQDLTSMLRKAMEVRRSDIAD-----DEDDDDDDDDE-----WSD----------
----------
>EtiWAML_C_fl
-----MKPTRPRFVSQRKNIVDKTYFLSPAITTIILENKKEITQLDFLCRKKKNRTRKKQ
FSNKWVCHLLNLPSLITISPEAKQPKQTEMKTKDEMLQVDKCTVETFYLLRKIVPPYKGL
ASACE---QYYKSQLAMIKATEG-LSSALE--VMADLSLE--GGEPAHSDISVG-VKNVS
EVFKMWRSNLLDVSE------EFKNTLNVIKGDTVTLPK---EIDTTEKTVKSNKSEKLN
DVKKAQKKLESISKSQKMQAKDPRALPDAIKAVTVVESECQKVQMDGLKTSLTLLRETYG
QLFDCFKKVFNKKDESDDKSKLIISGQMKDMQK-----LIKTSSVLP-------------
QKYRALTTMKKQL------------MINTTW-----LSPELKEILKAA----GVKPRHLA
EKEVVNALMETVKQAVEEG-----------------------------------------
----------------------KVPQTMLDELQKSIDNKEDKAGAVIDASAIVTAPKERR
PPPSNLSKE-------NIPHQQAQQVQQTQQPNLL--------------------DLNSP
QQ--QQEETQKSVPAPAE------------------------------------------
------------------------------------------------------------
----------------LMPPPADLLPPPGMAP----------------------------
-----PANLPPPP-----QFNASGAPKLNIPTK---------------------------
------------------------------------------------------------
------------------------------------------------------------
------------------------------------------------------------
------------------------------------------------------------
------------------------------------------------------------
------------------------------------------------------------
------------------------------------------------------------
------------------------------------------------------------
------------------------------------------------------------
------------------------------------------------------------
------------------------------------------------------------
------------------------------------------------------------
------------------------------------------------------------
------------------------------------------------------------
------------------------------------------------------------
------------------------------------------------------------
------------------------------------------------------------
------------------------SSQQQQPRPSTGSTDLLSQIQGGF-----KLKKAED
RVINEAVKV---------------------------------------------------
----DSNDIASMLKKKMAERRVDIED------DEEEGDESDE-----WSD----------
----------
>EtiWAML_F_fl
------------------------------------------------------------
---------------------MKGTKPTDIKTSEEMAEVEKCTTETFFILHKMVPNYKTL
NSALE---QYYKSQSAMIKSTDI-LTSALE--NMSDLVTP--SGETIHQDLSIG-VKNIC
EVFKLWKTNLKEIND------VFKESMSIIKCDMSGFSK---EVDTCEKEAKTTKSDRLK
ECLKTEKKLEDFSKHPKLVADDPKGFAESVKNVSITKSELQKVQMASLKKSITILRETYG
QLFDCFKKVFTKKDECDDKSKEIISEQMDSMRK-----LISTSKIMP-------------
KKYRNLISMKKQI------------LINTTW-----LSPKLKSILKAA----KVKPRFLA
EPEVLEALLVTVREAAAQG-----------------------------------------
----------------------KISKESLESLEASMANKEDKAITAVSANKLTKSTLKRR
QSMRYLKEG---------LDKDMLQKEIERRKSIT--------------------EKDKP
TGTPQVIETVKEETKPIN------------------------------------------
------------------------------------------------------------
-----------------SDEEKTQLKVKNVDK----------------------------
----KTEKLED---------NTEEKPIEKIVEDVADKVKAKVDEVKIEKQNEVINEV---
-----KPKTVVVQNEVKNETNNEVRNEIKNEAKIEEPKVEEK----VNESATVKTEH---
-VHIEKKX----------------------------------------------------
------------------------------------------------------------
------------------------------------------------------------
------------------------------------------------------------
------------------------------------------------------------
------------------------------------------------------------
------------------------------------------------------------
------------------------------------------------------------
------------------------------------------------------------
------------------------------------------------------------
------------------------------------------------------------
------------------------------------------------------------
------------------------------------------------------------
------------------------------------------------------------
------------------------------------------------------------
----------------------------------------ENVLPPLELLPPPGLLPPPI
CPQQQIEKTTKPISNKKAVVLNVKIEEVKPKKDNNNSENILDQIKKGF-----KLKKVDQ
TVQKQPKEE---------------------------------------------------
----DKNDVVQMLVKAMNMRRVDIQN------DSSEDGEEESD----WSA----------
----------
>EtiWAML_G_fl
------------------------------------------------------------
-------------------MSQGNVQPTNMKTKQEMEEVQQSTTNTFLLLQRLCGIYKSF
CNTCT---QYQQKQNDLLKATDV-FSLSLE--SLGDTSLSTKPNEQLHPDINAG-ITNVI
TVLSVWKDGINGMMT------EVGNLVASVQHDLTILNK---KIDEQQKDLKMVKAKRQE
EVKKVHKNVESIAKNQKTDPN-PESLAEAMKAVSVCESEGQTEEMGALEKALILYRYTYI
DLFAKLKMMFVAKLEGDMKSQDILKVGLECTEK-----SIRVAKQIP-------------
PNYRNQVSFQTQL------------MINTAW-----LSPQLRDVLKRA----GFKPSYLS
NPVWVETLMDTVRLAVKQG-----------------------------------------
----------------------KVPKILLQQLEESQTTKTNKSASDEKEQKQKRQKIEKP
KAPNNTETKE--------KEKKIPSQDIKKESKPN--------------TQIVETKKEEP
KKTEPKIEQKSQTTDFVFHFGRK-------------------------------------
------------------------------------------------------------
-----------------SNVKKPEPKNESLKQ----------------------------
----EPRKDEPK--------KEEPKKVEPPQLIPKKEELQKHVEVKKEEQNKVQPKV---
-----EKAKEIITKEKIPPTKTPPPPPSTKPPPINSLKTQTRPTHKVSQSIDTTKSK---
RKCVNYKG----------------------------------------------------
------------------------------------------------------------
------------------------------------------------------------
------------------------------------------------------------
------------------------------------------------------------
------------------------------------------------------------
------------------------------------------------------------
------------------------------------------------------------
------------------------------------------------------------
------------------------------------------------------------
------------------------------------------------------------
------------------------------------------------------------
------------------------------------------------------------
------------------------------------------------------------
------------------------------------------------------------
------------------------------------------PIDTSTTTERTSIQPPQL
TKQASNPNLLEPPQNLKPPTFDTPKNATTTTQSTGR-QDLLSDIRKGT-----TLKPPTI
TNDNTVTDD---------------------------------------------------
----QYDDLSMMLKKVIDARRDDICP--------NEEEEDSDE----WSS----------
----------
>EtiWAML_D_fl
------------------------------------------------------------
------------------MTTLPKKDDFNLKSKDEEKQMVDFTNALQDNMKKVVPNLKKL
IDSLE---AYSNSEIALNQQT-----AKVI--TALDGIAETGMG-----DFDSG----IK
IVRDILTDLYSGRSQ-----LNTQGTSMLIEGLKREHAQRQKEVQTLNSDILRERKKWDS
DLSNAEKRTAS-----------ATDVKVAIEEFKKIEKERQQALMVHLQLTVFSNRGTFG
SIIGLFGEFFKATGKSLTNSGERFTYNQPHLEK-----LSKSKSNIP-------------
RELRNLMESKKQS------------YVNLSG-----LSSELKQILKNA----GLRPSNLA
DKKVVTTLYILIKDRVDMG--------------------QLPYDLLDQLKSTGNVDDQQV
RQHIQEQKKVASAPKGWVNARVPGKKKVTKSTPPSTSSQNCGHQTQQIQKPNNCNQTAQV
PPPVPPPHQAKSGFG--------AVRTGAPPKAT--------------------------
--FGQSTKPHQQPPLPQNQVQDLPLPPPND------------------------------
------------------------------------------------------------
---------------------LAPPPDLLPPPPGLAPPPAN-------------------
---MPLPKMPP----PPPTSAPGIAAAPAKSQP---------------------------
------------------------------------------------------------
------------------------------------------------------------
------------------------------------------------------------
------------------------------------------------------------
------------------------------------------------------------
------------------------------------------------------------
------------------------------------------------------------
------------------------------------------------------------
------------------------------------------------------------
------------------------------------------------------------
------------------------------------------------------------
------------------------------------------------------------
------------------------------------------------------------
------------------------------------------------------------
------------------------------------------------------------
------------------------------------------------------------
------------------------------------------------------------
--------------------------------------SLLEQISQGT-----KLKKVTE
RVDPPKEQMTDQ------------------------------------------------
----MKGDLTSLLSNVMAARRKDIA------DDEESDDESED-----WDD----------
----------
>EhWAML_D_fl
------------------------------------------------------------
------------------MT--QKKDDFNLKSKEEEKQMIEFTNALQDNMKKVLPNLKKV
IETLE---QYCETETALNQVT-----VKVI--TALDGIAETGMG-----DFNKG----IA
VVREILCDLYNGRQT-----SINQGTSMLLDSLKKEYTSRSKEVQQLSTSTIKERKKFDQ
DLSNAEKKTAS-----------TSNFKEAMEEYKRIEKERQKILMSHLQVTVMSNRATFG
SIIGSFALFFKSTGSSLTSSGDKFISYEPWLNK-----LSKSKSNIP-------------
RELRALMTNKKQS------------YVNLSG-----ISSELKQILKSA----RLKPSHLA
NKEIVTQLYITIKQMVDAG--------------------QLPSDLLDQLKTTGNVDEHVL
QQTQTARK---PAKTGWVSARVPGKGGSKSKSNSQPSQKATYNQQPTQSFNAPPPPPPSY
GGHHNVPPPPPPASYGVPPPPPPASYG----------VPPPPPPAS--------------
--YGVPPPPPPASYGVPPPPPPASYGVPPPPPPARGTSSG--------------------
------------------------------------------------------------
--------------------APPPLNAPPPPPPLNAPPPPPPPARG--------------
TSSGAPPPPP----PSLNNPPSNISTPKVSAP----------------------------
------------------------------------------------------------
------------------------------------------------------------
------------------------------------------------------------
------------------------------------------------------------
------------------------------------------------------------
------------------------------------------------------------
------------------------------------------------------------
------------------------------------------------------------
------------------------------------------------------------
------------------------------------------------------------
------------------------------------------------------------
------------------------------------------------------------
------------------------------------------------------------
------------------------------------------------------------
------------------------------------------------------------
------------------------------------------------------------
------------------------------------------------------------
--------------------------------------SLLDQIRGGT-----SLKKSTD
RVLQPPKEELTAQ-----------------------------------------------
----QKGDLTSLLCGVMANRRKDIAD-----DEYEEDDDSSDE----WSE----------
----------
>EdWAML_D_fl
------------------------------------------------------------
------------------MT--QKKDDFNLKSKEEEKQMIEFTNALQDNMKKVLPNLKKV
IDTLE---QYCETETALNQVT-----VKVI--TALDGIAETGMG-----DFNKG----IA
VVREILCDLYNGRQT-----SINQGTLMLLDSLKKEYTARSKEVQQLSTSTTKERKKFDQ
DLSNAEKKTAS-----------TSNFKEAMEEYKRIEKERQKILMSHLQVTVMSNRATFG
SIIGSFALFFKSTGSSLTSSGDKFISYEPWLNK-----LSKSKSNIP-------------
RELRALMTNKKQS------------YVNLSG-----ISTELKQILKSA----RLKPSHLA
NKEIVTQLYITIKQMVDAG--------------------QLPSDLLDQLKTTGNVDERVL
QQTQTARR---PTKTGWVSARVPGKGGFKPKSNSQPSQKATYNQQPTQSFNAPPPPPPSY
GGHHNVPPPPPPAFD--------TGCG----------VPPPPPPARG-------------
--TGCGAPPPP-----PPPAFDTGCGIPPPPPPARGTGCG--------------------
------------------------------------------------------------
--------------------------APPPPPPLNAPPPPPPPAHG--------------
TGCGVPPPPP----PSLNNPPSNISTPKASAP----------------------------
------------------------------------------------------------
------------------------------------------------------------
------------------------------------------------------------
------------------------------------------------------------
------------------------------------------------------------
------------------------------------------------------------
------------------------------------------------------------
------------------------------------------------------------
------------------------------------------------------------
------------------------------------------------------------
------------------------------------------------------------
------------------------------------------------------------
------------------------------------------------------------
------------------------------------------------------------
------------------------------------------------------------
------------------------------------------------------------
------------------------------------------------------------
--------------------------------------SLLDQIRGGT-----SLKKSTD
RVLQPPKEELTAQ-----------------------------------------------
----QKGDLTSLLCGVMANRRKDIAD-----DEYDDDDDSSDE----WSE----------
----------
>EtiWAML_E_fl
-----------------------------------MFNSRNFCIKVVQKFVYEWTKNLKK
NGTVLQICGLLKKKNTLKYKAQMLQSNTLTSQNKKADEWIADSDSTYAAINNVIPRFKTI
VDACN---SYVKANQQMIKAAEV-LVASME--DMGDCG---------HQDLNVG-MLNVA
NMFSMWKNNLIEIAD------QFKQTSTSLLEDVTALPK---DLNRLVESSKKHKAKAND
EWKKAMKKVESTKKNKKLMKNNPDMLKTCEEDEEKKREEYRCACIAECRDALTMLRGCYG
NMFDKFKHIYDVKVNADTKSQQIFNAQLKDINA-----LINVTKVIP-------------
GKCNTLYSMLGNK------------FIDEAS-----FKNEAKELLTEV----GINKYALE
HDDLVTKLIEDVKTGVENG-----------------------------------------
------------------------------NFTTDYVQMMLKSVPESYMQPPAEERIDDI
LEPTDDKSKN----------SEMKSEGDNKEKRET-----------------KELKTAKS
MTNSSVTKQPNQKISV--------------------------------------------
------------------------------------------------------------
------------------------------------------------------------
------------------------------------------------------------
------------------------------------------------------------
------------------------------------------------------------
------------------------------------------------------------
------------------------------------------------------------
------------------------------------------------------------
------------------------------------------------------------
------------------------------------------------------------
------------------------------------------------------------
------------------------------------------------------------
------------------------------------------------------------
------------------------------------------------------------
------------------------------------------------------------
------------------------------------------------------------
------------------------------------------------------------
------------------------------------------------------------
------------------------------------------------------------
------------------------------------------------------------
------------------------------------------------------------
------------------------------------------------------------
------------------------------------------------------------
----------
>EhWAML_E_fl
------------------------------------------------------------
------------MENELLIKS--------------IDELENDTRNTYQAIRNLIPKYKIV
VERCI---LFDKAEQQMVKAAEG-LVEAME--TMGDCG---------HNDLNVG-MLNIA
NMFSMWKNNLIEITD------QFKIICENLVNDSTNLPK---ELDRAQDEAKKNISKAND
EWKKINKKIDTTKKNKKLLSKNPNIINEMQNTEKEKKEVLKTVTVEAYKDALNLLRGSYG
TIFENFKKVYDVKVTADSKAEQIFNAQIKDIND-----LINYTKDIP-------------
QKCNTLFSMYNNK------------FIDDTA-----FKEESKELLIEI----GFNKYAVQ
KQEIADRLLNSVKTAVENG-----------------------------------------
------------------------------LFTTSLVKKLMNSIPEDAKKPPVEEELIDI
LEPIQEDQQQ-----------LTQSTPIMTQKKED-------------------TQNNSC
LIKSTIPNNSSLVEKA--------------------------------------------
------------------------------------------------------------
------------------------------------------------------------
------------------------------------------------------------
------------------------------------------------------------
------------------------------------------------------------
------------------------------------------------------------
------------------------------------------------------------
------------------------------------------------------------
------------------------------------------------------------
------------------------------------------------------------
------------------------------------------------------------
------------------------------------------------------------
------------------------------------------------------------
------------------------------------------------------------
------------------------------------------------------------
------------------------------------------------------------
------------------------------------------------------------
------------------------------------------------------------
------------------------------------------------------------
------------------------------------------------------------
------------------------------------------------------------
------------------------------------------------------------
------------------------------------------------------------
----------
>EdWAML_E_fl
------------------------------------------------------------
------------MENELLIKG--------------IDELENDTQNTYQAIRNLIPKYKIV
VEKCM---LFDRAEQQMIKAAEG-LVESME--TMGDCG---------HNDLNVG-MLNIA
NMFSMWKNNLIEITD------QFKIICENLVNDSTNLPK---ELDRARDEAKSNKSKAND
EWKKISKKIDTTKKNKKLLLKNPNIINEMEQTEKEKKEVLKIVTIEAYKDALNLLRGSYG
TIFENFKKVYDVKVTADSKAEQIFNAQIKDIND-----LINYTKDIP-------------
QKCNTLFSMYNNK------------FIDDTA-----FKEESKELLIEI----GFNKYAVQ
KQDIADRLLNSVKTAVENG-----------------------------------------
------------------------------LFTTNLVKKLMDSIPEDAKKPPVEEELIDI
LEPIQEDQQQ-----------LTQSTPVIGQKKEE-------------------PKKSSD
MIKSTIPNNNHLVEKA--------------------------------------------
------------------------------------------------------------
------------------------------------------------------------
------------------------------------------------------------
------------------------------------------------------------
------------------------------------------------------------
------------------------------------------------------------
------------------------------------------------------------
------------------------------------------------------------
------------------------------------------------------------
------------------------------------------------------------
------------------------------------------------------------
------------------------------------------------------------
------------------------------------------------------------
------------------------------------------------------------
------------------------------------------------------------
------------------------------------------------------------
------------------------------------------------------------
------------------------------------------------------------
------------------------------------------------------------
------------------------------------------------------------
------------------------------------------------------------
------------------------------------------------------------
------------------------------------------------------------
----------
