# Supplementary material for: Evolution of the eukaryotic ARP2/3 activators of the WASP family: WASP, WAVE, WASH, and WHAMM, and the proposed new family members WAWH and WAML
Source: BMC Res Notes. 2012 Feb 8;5:88. doi: 10.1186/1756-0500-5-88 (PMC3298513; doi:10.1186/1756-0500-5-88)
Supplement: Additional file 1 — Zip archive of the phylogenetic trees and sequence alignments. The file includes all phylogenetic trees of the WASP family proteins. The sequence alignments of the proteins are included in fasta format. [file 1756-0500-5-88-S1.ZIP › WASH.fas]

>BrWASH__fl
-----------------------------------------------MVRMTQKRYLEGQ
VYSVPLIQPDLRREEAVHQITDALQYLEMISTDIFTRVSESVEKNRAHLQSVTDRIKLAQ
ARVQK---IKGSKKATKVFSSAKYPAPEKLQ--DYSSIFTGAVDPAS--------QKRP-
RIKVQS------------------------------------------------------
----------------------------------------KLRPLDDKAQQE--KLMYLP
VCVNTKKRSE--------------------------------------------------
DETEEGLGSLP-RNVNSVSSLLLFNTTENLYK----------KYV-FLDPLAG-------
-----AVTKTHTTLETEKEDKPFDAPLSITK-REQLERQTAENYFYVPDLGQVP------
----EIDVPSYLPDLPGIADDLMYSADLGP------------------------------
--------------------GFAPSVPAS-------NSIPELPSFGTD------------
--------------------------HDESSGSDSQFKLEAP-PPPPPPPPPP---PEPT
HVPVPPPGTSAAPPPPP--PPPPITADNT-----------DASSPAPPTGTVKGAP----
--------------------------------SEVVQPSNGRASLLESIRNAGGIGKANL
RNVKERKMEKKKQKEQEQVG----------------------------------------
-------ATVSGGDLMSDLFNKLAMRRKGISG-KGPAGQG-DSSEAPAS-----------
------------------------------------------------------------
SGSAFARMSDVIPPL----------------------PAPQQSAADDE---DDWEA----
--
>TnWASH__fl
-----------------------------------------------MVRMTQKHYLEGQ
VYSVPLIQQDLRREEAVHQIADALLYLETISTDIFKRVSDSVEKXRRQLQHISDRIRLAQ
ARVDK---IKGSKKATKVFSSAKYPAPDRLQ--DYSSIFTEATDPSS--------QTRR-
-HRIRN------------------------------------------------------
----------------------------------------KHRPFDEKALQ---------
------------------------------------------------------------
------------------------------YK----------KYV-LLDPLAG-------
-----AVTKTHTALETEKEEKPFNAPLSITK-REQLERQTAESYFYVPDLGQVP------
----EIDVPTYLPDLPGIADDLSYNADLGP------------------------------
--------------------GFAPSGPT--------HNIPELPTFTEE------------
---------------------------SSMTGSQLQPNVL---PPPPPPPPPPP--PEPA
VTAATPAGAPPPPPPPP--PPAAVEVSQP-----------PGP------GPVSGAP----
--------------------------------TEVVQPSDGRASLLESIRNAGGIGKAKL
RNVKERKMEKKKQKEQEQAVG---------------------------------------
-------VASSGGDFMSDLFNKLAMRRKGISG-KGPAG-G-ETGDAPAS-----------
------------------------------------------------------------
TGGAFARMSDVIPPL----------------------PAPHATTDDDD-----WEA----
--
>TarWASH__fl
-----------------------------------------------MVRMTHKHYLEGQ
VYSVPLIQPDLRREEAVHQIADALLYLETISTDIFRRVSDSVEKNRHQLQRIGDRIRLAQ
ARVDK---IKGSKKATKVFSSAKYPAPDRLQ--DYSSIFTEATDPSS--------HIRP-
RHRIRN------------------------------------------------------
----------------------------------------KHRPFDEKALQD--KLVYYP
VCVSRKKKSE--------------------------------------------------
DETEEGLGSLP-RNISSVSSLLLFNTTENLYK----------KYV-FLDPLAG-------
-----AVTKTHTTLETEKEEKPFDAPLSIAK-REQLERQTAESYFYVPDLGQVP------
----EIDVPTYLPDLPGIADDLSYNADLGP------------------------------
--------------------GFAPSGPT--------HNIPELPSFTEE------------
-------------------------------GSQLQPNVP----PPPPPPPP----PEPV
ATAATAGALPPPPP-----PPPSXPVEVAQ---------APSS------GPVSGAP----
--------------------------------TEVVQPSDGRASLLESIRNAGGIGKAKL
RNMKERKMEKKKQKEQEQAVG---------------------------------------
-------VASSGGDFMSDLFNKLAMRRKGISG-KGPAGSE--ASDAPAS-----------
------------------------------------------------------------
TGGAFARMSDVIPPL----------------------PAPHSTTDDDD-----WEA----
--
>GaWASH__fl
-----------------------------------------------MVMMSQKQCLEGQ
VYSVPLIQSDLRREEAVHQIADALLYLETISTDIFRRVSDSVEKNRRQLQSVTDRIRLAQ
ARVDK---IKGSKKATKVFSSAKYPAPDRLR--DYSSIFIEATDPSS--------QTRP-
RQRIQN------------------------------------------------------
----------------------------------------KLRPFDETALQE--KLMYFP
VCVSKKKKSE--------------------------------------------------
DETEEGLGSLP-RNISSVSSLLLFNTTENLYK----------KYV-FLDPLAG-------
-----AVTKTHRTLETEKEEKPFDAPLSITK-REQLDRQTAESYFYVPDLGQVP------
----EIDVPSYLPDLPGIADDLSYSADLGP------------------------------
--------------------GFAPSGPT--------HIIPDLPTFAEE------------
---------------------------SDAHASQLQPMVP----PPPPPPPPP---PEPA
LAPAIPAGPPPPPPPPP--PPPPLDSPTR-------------VPQASNSGPVSGAP----
--------------------------------SRVVEPSDGRANLLESIRNAGGIGKAQL
RNVKERKMEKKKQKEQEQAVG---------------------------------------
-------AASSSGDFMSDLFNKLSMRRKGISG-KGPAAGE--PGKTPAG-----------
------------------------------------------------------------
TGGAFARMSDVIPPL----------------------PSPHVTTDDDD-----WEA----
--
>OrnWASH__fl
--------------------------------------------------MTQKHCLEGQ
VYSVPLIQPDLRREEAVHQIADALMYLENISTDIFRRVSESVEKNRHQLKSITDRIRLAQ
ARVDK---IKGSKKATKVFSSAKYPAPDQLQ--DYLSIFTGATDPSS--------QTRP-
RHRIQN------------------------------------------------------
----------------------------------------KLRPFDEKALQE--KLMYFP
VCVRKKKKTE--------------------------------------------------
DETEEGLGSLP-RNISSVSSLLLFNTTENLYK----------KYV-FLDPLAG-------
-----AVTKTHTTLETEKEDKPFDAPLSITK-REQLERQIAESYFYVPDLGQVP------
----EIDVPSYLPDLPGIADDLSYSADLGP------------------------------
--------------------GFAPSGPT--------HNIPELPCFSEE------------
---------------------------SSAPGTQLQLDGP----PPPPPPPPP----EPS
LPPIAPASAPPPPPPPP---PPPADSSAE-------------VSQVPSSGPVSGAP----
--------------------------------SEVVQPSDGRASLLESIRNAGGIGKAKL
RNVKERKLEKKKQKEQEQAVG---------------------------------------
-------AAAGGGDFMSDLFNKLAMRRKGISG-KGPAGGE--SGDAPAG-----------
------------------------------------------------------------
PSGAFARMSDVIPPL----------------------PAPHTTTTDDDD----WEA----
--
>SasWASH__fl
--------------------------------------------MRSSLVMSVKQCLEGQ
VYSVPLIQSDLRREEAVHQIADALLYLETISTDIFTRVSESVERNRCQLQSVTDRIRLAQ
ARVDK---IKGSKKATKVFSSAKYPAPDRLQ--DYSSIFSGATDPAS--------QTRP-
RYHIQA------------------------------------------------------
----------------------------------------KLRPLDDKALQE--KLCYYP
VCVSSKKRSE--------------------------------------------------
DETEEGLGGLP-RNISSVSSLLLFNTTENLYK----------KYV-FLDPLAG-------
-----AVTKTHTTLETEKEEKPFDAPLSITK-REQLERQTAESYFYVPDLGQVP------
----EIDVPSYLPDLPGIADDLSYSQDLGP------------------------------
--------------------GIAPSGPT--------HTFPELPTFTGE------------
----------------------------DMSGSQFQVAVP------PPLPPPP---PEPT
HTPV--------------------------------------------------------
-----------------------------------------------------------L
RNIKERKMEKKKQKEQEQVV----------------------------------------
-------AAASGGDFMSDLFNKLAMRRKGISG-KGPGGGD--SGEGPAG-----------
------------------------------------------------------------
SGSAFARMSDVIPLL----------------------PAPHQPTAEDE---DDWEA----
--
>IpWASH__fl
-----------------------------------------------MGRMTQKYHLEGQ
VYSVPLIQQDLRREEAMHQITDALQYLENISTDIFSRVSQSVERNRAHLQAVTDRIKLAQ
ARVHK---IKGSKKATKVFSSAKYPAPEKLQ--DYSSIFMGAVDPAS--------QKRP-
RYKVQG------------------------------------------------------
----------------------------------------KLRPLDDKALQE--KLMYFP
VCVNTKKRSE--------------------------------------------------
DETEEGLGSLP-RNISSVSSLLLFNTTENLYK----------KYV-FLDPLAG-------
-----VVTKTHNTLETEKEEKPFDAPLSITK-REQLERQTAENYFYVPDLGQVP------
----EIDVPSYLPDLPGIADDLMYSADLGP------------------------------
--------------------GFAPSGAVN-------AAIPELPSFGTE------------
----------------------------HEEGSQFRSEAP----PPPPPPPPPPPPPESP
QVTAPPPGAPPAPPPPPP-PPPAVPDVTGGG-----------GVASQATGAVKGAP----
--------------------------------TDVLQPSDGRANLLESIRNAGGIGKAKL
RNVKERKMEKKKQKEQEQVG----------------------------------------
-------AAASGGDFMSDLFNK--------------------------------------
------------------------------------------------------------
------------------------------------------------------------
--
>PrfWASH__fl
------------------------------------------------------------
------------------------------------------------------------
------------------------------------------------------------
------------------------------------------------------------
------------------------------------------------------------
---SKKKKSE--------------------------------------------------
DETEEGLGSLP-RNISSVSSLLLFNTTENLYK----------KYV-FLDPLAG-------
-----AVTKTHTTLETEKEEKPFDAPLSITK-REQLDRQTAESYFYVPDLGQVP------
----EIDVPSFLPDLPGIADDLSYSADLGP------------------------------
--------------------GFAPSGPT--------HNIPDLPSFSEE------------
---------------------------NNAHGSPLQPNIP----PPPPPPPPP---PEPA
LAPAIPAGAPPPPPPPPP-PPPPVDSPIE-------------VSRVPSSGPVSGTP----
--------------------------------NKVVEPSDGRASLLESIRNAGGIGKAKL
RNVKKRKMEKKKQKEQEQAVG---------------------------------------
-------AASTGGDFMSDLFNKLAMRRKGISG-KGPAGGE--SGDPP-------------
------------------------------------------------------------
------------------------------------------------------------
--
>PipWASH__fl
-----------------------------------------------MVRMTQKRYLEGQ
VYSVPLIQPDLRREEAVHQITDALQYLETISTDIFTRVSQSVEKNRAHLQTVTDRIKLAQ
ARVQK---IKGSKKATKVFSSAKYPAPEKLQ--DYSSIFMGAVDPAS--------QKRP-
RFKVQS------------------------------------------------------
----------------------------------------KLRPLDDKSLQE--KLMYLP
VCVNTKKHSE--------------------------------------------------
NETEEGLGSLP-RNVNSVSSLLLFNTTENLYK----------KYV-FLDPLAG-------
-----AVTKTHTTLETEKEDKPFDAPLSITK-REQLERQTAENYFYVPDLGQVP------
----EIDVPSYLP-----------------------------------------------
------------------------------------------------------------
------------------------------------------------------------
------------------------------------------------------------
------------------------------------------------------------
-NVKGRKMEKKKQKEQEQVG----------------------------------------
-------AAVSGGDLMSDFFNKLALRRKGISG-KVPGAGD--SSEAPAS-----------
------------------------------------------------------------
AGGAFARMSDVIPPL----------------------PAPQQPAADDE---DDWEA----
--
>Ol_aWASH__fl
-----------------------------------------------MVRMTHRHCLEAQ
VYSVPLVQPDLRREEAVNQIADALLYLEAISTDIFRRVSESVEKNRHQLQSVSDRIRLAQ
ARVDK---IKGSKKATKVFSSAKYPAPEQLQ--EYTSIFAGAADPSS--------QSCS-
RRRIQS------------------------------------------------------
----------------------------------------KLRPFDEKVLQE--KLMHFP
LCVSNKKKSE--------------------------------------------------
DEAEEGLGSLP-RNISSVSSLLLFNTTENLYK----------KYV-FLDPLAG-------
-----AVTKTHTTLETEKEQKPFDAPLSITK-REQLDRQTAESYFYVPDLGQVP------
----EIDVPSYLPDLPGIADDLSYSADLGP------------------------------
--------------------GFAPSGP---------IHIPELPSFNDD------------
----------------------------SSAPGTLLPLNSPSLSPPPPPPPPP---PPPS
LAPAAPMGVPPPPPPPP---PPPAESSSDV-----------TDV------PSSGAP----
--------------------------------SEVVQPSDGRASLLESIRNAGGIGKAKL
RNVKERKMEKKKQKEQEQVG----------------------------------------
-------VVSSGGDFMSDLFNKLSMRRKGISG-KGPAAGE--SGEAPAG-----------
------------------------------------------------------------
ASGAFARMSNAIPPL----------------------PAPQTATDDDD-----WEA----
--
>TagWASH__fl
-----------------------------------------------MATEAQKRFLEGQ
TYSVPLIQPDLRREEAVQQVADALHYLQKVSGDIFNRISQRVEASRAQLQAIGERVTLAQ
AKIEK---IKGSKKAIKVFSSAKYPAPERLQ--EYSSIFAGAEDPAK--------QKWP-
RHKIQS------------------------------------------------------
----------------------------------------KHQMLDEKTLQE--KLKYFP
VCVSTKIHQE--------------------------------------------------
DDAEEGLGSLP-RNISSLSSLLLFNTTENLYK----------KYV-FLDPLAG-------
-----AVTKTHVALETETEEKLFDAPLSITK-RGQLDRQVAENYFYVPDLGQVP------
----EIDVPSYLPDLPGIAADLMYSADLGP------------------------------
--------------------GIAPSAPSS-------AAIPELPTFNTE------------
--------------------------SVEPLQPDLQDAKLL----PPPPPPPP---PPP-
--PVTPTPVPPPPPLP---QPTAPLELAQS--------ASKESSNTVPAASVQGAP----
--------------------------------KEVVNPSTGRASLLESIRQAGGIGKANL
RSVKERKLEKKKQKEQEQVR----------------------------------------
-------ATGQGGDLMSDLFNKLVLRRKGISG-KGPGAS--GNTDAPGS-----------
------------------------------------------------------------
PAGAFARMSDSIPPL----------------------PPPQHPVGEED--EDDWES----
--
>GgWASH__fl
-----------------------------------------------MTTVAQKHFLEGQ
TYSVPLIQPDLRREEAVQQVADALQYLQKVSGDIFNRISQRVETSRAQLQAISERVTLAQ
AKIEK---IKGSKKAIKVFSSAKYPAPERLQ--EYCSIFAGAEDPSK--------QKWP-
RHKIQS------------------------------------------------------
----------------------------------------KHRMLDEKSLQE--KLKYFP
VCVNTKIHQE--------------------------------------------------
DDAEEGLGSLP-RNISSLSSLLLFNTTENLYK----------KYV-FLDPLAG-------
-----AVTKTHVALETETEEKLFDAPLSITE-RGQLDRQVAENYFYVPDLGQVP------
----EIDVPSYLPDLPGIAADLMYSADLGP------------------------------
--------------------GIAPSAPS--------SAIPELPTFSTE------------
--------------------------SVEPSQADLQDPGLL----PPPPPPPP---PPP-
--PVMPTTVPPPPPLP---QPTAPSEPART--------ASEDSSKTVPAASVQGAP----
--------------------------------KEVVNPSTGRASLLESIRQAGGIGKANL
RSVKERKLEKKKQKEQEQVR----------------------------------------
-------ATGQGGDLMSDLFNKLVLRRKGISG-KGPGAS--ANPDAPGS-----------
------------------------------------------------------------
PAGAFARMSDSIPPL----------------------PPPQQPPGEED--EDDWES----
--
>CafWASH__fl
-----------------------------------------------MTPMRTQHSLAGQ
TYAVPLIQPDLRREEAIQQMADALQYLQKVSGDIFSRISQRVELSRKQLQAIGERVSLAQ
AKIEK---IKGSKKAIKVFSSAKYPAPERLQ--EYDSIFTGAQDPGL--------QRRP-
RYRIQS------------------------------------------------------
----------------------------------------KHRPLDEWALQE--KLKYFP
VCVNTKPEPE--------------------------------------------------
DEAEEGLGGLP-SNISSVSSLLLFNTTENLYK----------KYV-FLDPLAG-------
-----AVTKTHVMLGAETEEKLFDAPLSISK-REQLEQQVPENYFYVPDLGQVP------
----EIDVPSYLPDLPGIADDLMYSADLGP------------------------------
--------------------GIAPSAP---------GTIPELPTFHTE------------
--------------------------VAETFKPDLEDGVLT--APPPPPPPPP---PPP-
-APAVLVSAPPPPPQ----AIASPGQGAR---------EDSS-GSVSPSATIQGAP----
--------------------------------KEVVDPSSGRATLLESIRQAGGIGKAKL
RSVKERKLEKKKQKEQEQVR----------------------------------------
-------ATSQGGDLMSDLFNKLVMRRKGISG-KGPVT---GASEGPG------------
------------------------------------------------------------
--GAFARMSDSIPPL----------------------PPPQQPPGEED--EDDWES----
--
>AimWASH__fl
-----------------------------------------------MTPTRSQLSLAGQ
TYAVPLIQPDLRREEAIQQAADALQYLQKVSGDIFSRISQRVELSRRQLQAIGERVSLAQ
AKIEK---IKGSKKAIKVFSSAKYPAPERLQ--EYGSIFTGAQDPGL--------QRRP-
RHRIQS------------------------------------------------------
----------------------------------------KHRPLDEWALQE--KLKYFP
VCVNTKPEPE--------------------------------------------------
DEAEEGLGGLP-SNISSVSSLLLFNTTENLYK----------KYV-FLDPLAG-------
-----AVTKTHVMLGAETEEKLFDAPLSISK-REQLEQQVPENYFYVPDLGQVP------
----EIDVPSYLPDLPGIADDLMYSADLGP------------------------------
--------------------GIAPSAP---------GTIPELPTFHTE------------
--------------------------VAEIFKP---------------------------
---TVLVSAPPPPPQ----PMASPGQGAR---------EDSS-GSVSPL--VQGAP----
--------------------------------KEVVDPSSGRATLLESIRQAGGIGKAKL
RSVKERKLEKKKQKEQEQVR----------------------------------------
-------ATSQGGDLMSDLFNKLVMRRKGISG-KGPAT---GASEGPG------------
------------------------------------------------------------
--GAFARMSDSIPPL----------------------PPPQQPPGEED--EDDWES----
--
>BtWASH__fl
-----------------------------------------------MTPTGTQHSLAGQ
TYAVPLIQPDLRREEAIQQVADALQYLQKVSGDIFSRISQRVELSRSQLQAIGERVSLAQ
AKIEK---IKGSKKAIKVFSSAKYPAPERLQ--EYGSIFMGAQDPGL--------QRRP-
RHRIQS------------------------------------------------------
----------------------------------------KHRPLDERALQE--KLKFFP
VCVNTKPEPE--------------------------------------------------
DEAEEGLGGLP-SNISSVSSLLLFNTTENLYK----------KYV-FLDPLAG-------
-----AVTKTHVMLGAETEEKLFDAPLSISR-REQLERQVPENYFYVPDLGQVP------
----DIDVPSYLPDLPGVADDLMYSADLGP------------------------------
--------------------GIAPSAP---------GAIPELPTFHTE------------
--------------------------VAQPFKPDLEDGVLT--ARPPPPPPPP---PPP-
-APAVLMSVPPPPPP----PQAPPGQPAK---------GDDS-GGASPSAPVQGAP----
--------------------------------KEVVDPSSGRATLLESIRQAGGIGKAKL
RSVKERKLEKKKQKEQEQVR----------------------------------------
-------ATSQGGDLMSDLFNKLAMRRKGISG-KGPGS---GASEGPG------------
------------------------------------------------------------
--GAFARMSDSIPPL----------------------PPPQQPPGEED--EDDWES----
--
>EqcWASH__fl
-----------------------------------------------MTPTRTQHSLAGQ
TYMVPLIQPDLRREEAIQQVADALQYLQKVSGDIFSRISQRVELSRSQLQAIGERVSLAQ
AKIEK---IKGSKKAIKVFSSAKYPAPERLQ--EYGSIFTGAQDPGL--------QRRP-
RYRIQS------------------------------------------------------
----------------------------------------KHRPLDERALQE--KLKYFP
VCVNTKLEPE--------------------------------------------------
DEAEEGLGGLP-SNISSVSSLLLFNTTENLYK----------KYV-FLDPLAG-------
-----AVTKTHVMLGAETEEKLFDAPLSISK-REQLEQQVPENYFYVPDLGQVP------
----EIDVPSYLPDLPGIADDLMYSADLGP------------------------------
--------------------GIAPSAP---------GTIPELPTFHTE------------
--------------------------VAEPFKPDREDGVLI--APPPPPPPPP---PPP-
-APAVLVSAPPPPPPPL--STASPGQGTR---------EDESRGGVRP--SVPEAP----
--------------------------------REVVEPSSGRATLLESIRQAGGIGKAKL
RSVKERKLEKKKQKEQEQVR----------------------------------------
-------ATGQGGDLMADLFNKLVMRRKGISG-KGPAP---GASEGPG------------
------------------------------------------------------------
--GAFARMSDSIPPL----------------------PPPQQPPGEED--EDDWES----
--
>SsWASH__fl
-----------------------------------------------MTPTGTQHSLAGQ
TYTVPLIQPDLRREEAIQQVADALQYLQKVSGDIFSRISQRVELSRRQLQAIGERVSLAQ
AKIEK---IKGSKKAIKVFSSAKYPAPERLR--EYGSIFTGAQDPGL--------QRRP-
RHRIQS------------------------------------------------------
----------------------------------------KHRPLDERALQE--KLKYFP
VCVSTKPEPE--------------------------------------------------
DEAEEGLGGLP-SNISSVSSLLLFNTTENLYK----------KYV-FLDPLAG-------
-----AVTKTHVMLGAETEEKLFDAPLSISK-REQLEQQMPENYFYVPDLGQVP------
----EIDVPSYLPDLPGVADDLMYSADLGP------------------------------
--------------------GIAPSAP---------GTIPELPTFHTE------------
--------------------------VAEPFKPDLEDGVLT--APPPPPPPPP---PP--
-APAVLVSAPPPPPPP----TAPPGQTAR---------EDDSGGGSPS-VPVQGAP----
--------------------------------KEVVDPSSGRATLLESIRQAGGIGKAKL
RSVKERKLEKKKQKEQEQAR----------------------------------------
-------ATSQGGDLMSDLFTKLAMRRKGISG-KGPGP---GASEGPG------------
------------------------------------------------------------
--GAFARMSDSIPPL----------------------PPPHQPPGEED--EDDWES----
--
>OaWASH__fl
-----------------------------------------------MTPTGTQHSLAGQ
TYAVPLIQPDLRREEAIQQVADALQYLQKVSGDIFSRISQRVELSRSQLQAIGERVSLAQ
AKIEK---IKGSKKAIKVFSSAKYPAPERLR--EYGSIFTGAQDPGL--------QRRP-
RHRIQS------------------------------------------------------
----------------------------------------KHRPLDERALQE--KLKFFP
VCVNTKPEPE--------------------------------------------------
DEAEEGLGGLP-SNISSVSSLLLFNTTENLYK----------KYV-FLDPLAG-------
-----AVTKTHVMLGAETEEKLFDAPLSISR-REQLERQVPENYFYVPDLGQVP------
----DIDVPSYLPDLPGVADDLMYSADLGP------------------------------
--------------------GIAPSAP---------GAIPELPTFHTE------------
--------------------------VAQPFKPDLEDGVLT--ARPPPPPPPP---PPP-
-APAIQISVPPPPPPPV----APPGQPAR---------GDDSGGASPS-APVQGAP----
--------------------------------KEVVDPSSGRATLLESIRQAGGIGKAKL
RSVKERKLEKKKQKEQEQVR----------------------------------------
-------ATTQGGDLMSDLFNKLAMRRKGISG-KGPGS---GASEGPG------------
------------------------------------------------------------
--GAFARMSDSIPPL----------------------PPPHQPPGEED--DDDWES----
--
>MmWASH__fl
-----------------------------------------------MTPVKTQCSLAGQ
LYAVPLIQPDLRREEAIQQVADALQYLQNISGDIFSRISRRVELSRRQLQAISERVSLAQ
AKIEK---IKGSKKAIKVFSSAKYPAPEHLQ--EYGSIFTGALDPGL--------QRRP-
RYRIQS------------------------------------------------------
----------------------------------------KHRPLDERALQE--KLKYFP
VCVNTKSEPE--------------------------------------------------
DEAEEGLGGLP-SNISSISSLLLFNTTENLYK----------KYV-FLDPLAG-------
-----AVTKTHTMLGTE-EEKLFDAPLSISK-REQLERQAPENYFYVPDLGQVP------
----EIDVPSYLPDLPGVADDLMYSADLGP------------------------------
--------------------GIAPSAP---------GAIPELPAFHTE------------
--------------------------VAEPLQPELENEVLL--AAPPPPPPPP---PPPP
PAPTALVSTPQPPMFPD--MATAAGQVAR---------EEDSSSSMAHTASVQGAP----
--------------------------------KEVVDPSSGRATLLESIRQAGGIGKAKL
RSVKERKLEKKKQKEQEQVR----------------------------------------
-------ATSQGGDLMSDLFNKLVMRRKGISG-KGPST---GTSEGPG------------
------------------------------------------------------------
--GAFSRMSDSIPPL----------------------PPPQQPAGDED--EEDWES----
--
>RnWASH__fl
-----------------------------------------------MTAVKTQHSLAGQ
VYAVPLIQPDLRREEAIQQVADALQYLQNISGDIFSRISQRVELSRRQLQAIGERVSLAQ
AKIEK---IKGSKKAIKVFSSAKYPAPEHLQ--EYNSVFTGALDPGL--------QRRP-
RYRIQS------------------------------------------------------
----------------------------------------KHRPLDERALQE--KLKYFP
VCVSTKSEPE--------------------------------------------------
DEAEEGLGGLP-SNISSISSLLLFNTTENLYK----------KYV-FLDPLAG-------
-----AVTKTHTMLGTE-EEKLFDAPLSISK-REQLEQPAPENYFYVPGLGQVP------
----EIDVPSYLPDLPGVADDLMYSADLGP------------------------------
--------------------GIAPSAP---------GAIPELPAFHTE------------
--------------------------VAEPFQPEREDGALL--APPPPPPPPP---PPPP
PAPTAVVSAPQPPMSPD--VVTVTGKVAR---------EEDSGSGEAHSASVQGAP----
--------------------------------KEVVDPSSGRATLLESIRQAGGIGKAKL
RSVKERKLEKKKQKEQEQVR----------------------------------------
-------ATSQGGDLMSDLFNKLVMRRKGISG-KGPGT---GTSEGPG------------
------------------------------------------------------------
--GAFSRMSDSIPPL----------------------PPPQQPAGDED--EDDWES----
--
>CvpWASH__fl
-----------------------------------------------MTSVRTPGPSAGQ
TYAIPLIQPDLRREEAIQQVADALQYLKEVSGDIFSRISQRVELSHRQLRVLGERISKSQ
AKIEK---LKGSKKAIKVFSSAKFPAPERLQ--DYSSVFSGAQDPGL--------QPRP-
RRRIQS------------------------------------------------------
----------------------------------------KHRPLDERALQE--KLKFFP
LCVNTKPEPE--------------------------------------------------
DETEEGLGGLP-SNISSVSSLLLFNTTENLYK----------KYV-FLDPLAG-------
-----AVTKTHVMLEEE--EKLFDAPLSISK-REELERQVPENYFYVPDLGQVP------
----EIDVPSYLPDLPGVANDLMYSADLGP------------------------------
--------------------GIAPSAP---------GAIPELPAFQTE------------
--------------------------VDTPFKADLEGGVLI--APPPPPPPPP--PPPPP
PAPAVLASAPAGLPLQTAATTSAGPAESSSSTPASGRGQRRASQGEAAACLRSIVAP---
--------------------------------KEVVDPSSGRATLLESIRQAGGIGKAKL
RSVKERKLEKKKQKEQEQVR----------------------------------------
-------ATGQGGDLMSDLFNKLVLRRKGISG-KGPGP---GASEGAE------------
------------------------------------------------------------
--GAFARMSDSIPPL----------------------PPPQQPPGEED--EDDWES----
--
>CvpWASH_B_fl
-----------------------------------------------MASVRIPGPSAGQ
TYAIPLIQPDLRREEAIQQVADALQYLNEVSGDIFSRISQRVELSHRQLQVLGERISKSQ
AKIEK---LKGSKKAIKMFSSAKFPXPERLQ--DYSSVFSGAQDPGL--------QPRP-
RCHMQS------------------------------------------------------
----------------------------------------KHWPLEERALQE--KLKFFP
LCVNTKPEPE--------------------------------------------------
DETEEGLGGLP-SNISSVSSLLLFNTTENLYK----------KYV-FLDSLAG-------
-----AVTRTHVMLEKE--EKLFDAPLSISK-REELERQVPENYFYVPDLGQVP------
----EIDVPSYLPDLPGVANDLMYSADLGP------------------------------
--------------------GIAPSAP---------GAIPELPAFQTE------------
--------------------------VDTPFKADLEGGVLI--APPPPPPPPP--PPPLP
PAPAVLASAPAGLPLQTAATTSAGPAESSSSTPASGRGQRRASQGEAAARLRSIVAP---
--------------------------------KEVVDPSSGRATLLESIRQAGGIGKAKL
RSVKERKLEKKKQKEQEQVR----------------------------------------
-------ATGQGGDLMSDLFNKLVLRRKGISG-KGPRP---GAPEGAE------------
------------------------------------------------------------
--GAFTHMSESIPPL----------------------LPPQQPPGEED--EDDWSS----
--
>CvpWASH_C_fl
-----------------------------------------------MTSVRTPGPSAGQ
TYTIPLIQPDLRWEDAIQQVTDALQYLNEVSGDIFSRISQRVELSHRQLRVLGERISTSQ
AKIEK---LKLSKKAIKVLPSAKFPGXERLQ--DYSSVFSGA-DPGL--------QPWP-
SHCIQN------------------------------------------------------
----------------------------------------KHRPLDKQALQK--KLKFFX
LCVNTKPEPK--------------------------------------------------
DETEEGLGGLP-SNISSISSLLLFNTRENLXK----------KYV-FLDPLLE-------
-----AVTKTHVMLEKE---------------------QVPENYFYVPDLGQVP------
----VIDMPSYLPDLPGVANDLMY------------------------------------
-------------------------AP---------SAIPELPAFTEV------------
---------------------------DTPFKAYLEGRVLI--AXPPPPLPPP-------
PAPAVLARAPPGLPLQTAS----------SSAPASGRGQCWASQGEAAARLRFIVAP---
--------------------------------KEVVDPSSGRATLLESIRQAGGIGKAKL
RSVKERKLEKKQQKEQEQVR----------------------------------------
-------ATEQGRDLMSDLFNKLVLRRKG-------------------------------
------------------------------------------------------------
------------------------------------------------------------
--
>HsWASH__fl
-----------------------------------------------MTPVRMQHSLAGQ
TYAVPLIQPDLRREEAVQQMADALQYLQKVSGDIFSRISQRVEQSRSQVQAIGEKVSLAQ
AKIEK---IKGSKKAIKVFSSAKYPAPERLQ--EYGSIFTGAQDPGL--------QRRS-
RHRIQS------------------------------------------------------
----------------------------------------KHRPLDERALQE--KLKYFP
VCVSTKPEPE--------------------------------------------------
DDAEEGLGGLP-SNISSVSSLLLFNTTENLYK----------KYV-FLDPLAG-------
-----AVTKTHVMLGAETEEKLFDAPLSISK-REQLEQQVPENYFYVPDLGQVP------
----EIDVPSYLPDLPGIANDLMYSADLGP------------------------------
--------------------GIAPSAP---------GTIPELPTFHTE------------
--------------------------VAEPLKADLQDGVLT--APPPPPPPPP---PPP-
-APEVLASASPLPPS----TAAPVGQGAR---------QDDGSNSASP--SVQGAP----
--------------------------------REVVDPSGGRATLLESIRQAGGIGKAKL
RSVKERKLEKKKQKEQEQVR----------------------------------------
-------ATSQGGDLMSDLFNKLVMRRKGISG-KGP-----GAGEGPG------------
------------------------------------------------------------
--GAFARVSDSIPPL----------------------PPPQQPQAEED--EDDWES----
--
>OtgWASH__fl
-----------------------------------------------MTPGRTQHCLAVQ
TYAVPLIQPDLRREEAIQQVADALQYLQKVSTDIFSRISQRVELSRSQLQAIGERVSLAQ
AKIEK---IKGCKKAIKVFSSAKYPAPERLQ--EHSSIFTGAQDPSL--------QRRP-
RHRIQS------------------------------------------------------
----------------------------------------KHRPLDGRALQE--KLQYFP
VCVNTKPQPE--------------------------------------------------
DAAEEGLGALP-SNISSVSSLLLFNTTENLYK----------KYV-LLDPLAG-------
-----AVTKTHVMLGAEAEEKLFDAPLSISK-REQLEQQVPENYFYVPDLGQVP------
----EIDVPSYLPDLPGIADDLTYSADLGP------------------------------
--------------------GIAPSAP---------GPIPELPTFHTE------------
--------------------------VAEPFKPDLEDGVLI--APPPPPPPPP---PPP-
-APATLVSIPPAQ------TMAPTSQGTR---------EDNSGSSVSPTAALQGAP----
--------------------------------KEVAEPSSGRATLLESIRQAGGIGKAKL
RSVKERKLEKKKQKEQEQVR----------------------------------------
-------ATSQGGDLMSDLFNKLAMRRKGISG-KGPGS---GASEGPG------------
------------------------------------------------------------
--GAFARVSDSIPPL----------------------PPPQQPQGEED--EDDWES----
--
>MylWASH__fl
-----------------------------------------------MTPMRTQHSLAGQ
TYTVPLIQPDLRREEAIQQVADALQYLQKISGDIFSRISQRVELSRSQLQAIGERVSLAQ
AKIEK---IKGSKKAIKVFSSAKYPAPEHLQ--EYSSIFTGAQDFGL--------QRRP-
RHRIQS------------------------------------------------------
----------------------------------------KHRPLDERALQE--KLKYFP
VCVNTKLEPE--------------------------------------------------
DEAEEGLGGLP-SNINSVSSLLLFNTTENLYK----------KYV-FLDPLAG-------
-----AVTKTHVMLGAETEEKLFDAPLSISK-REQLEQQVPENYFYVPDLGQVP------
----EIDVPSYLPDLPGIADDLMYSADLGP------------------------------
--------------------GIAPSAP---------GTIPELPAFHTE------------
--------------------------VAGPFKPDLEDGVLT--APPPPPPPPP---PPP-
-APAVLASAPPPPPPP--QTVPTPGQGAK------------DDSSMSP--SVQGAP----
--------------------------------KEVVDPSSGRATLLESIRQAGGIGKAKL
RSVKERKLEKKKQKEQEQVR----------------------------------------
-------ATGQGGDLMSDLFNKLVMRRKGISG-KGPG---AEASEGPG------------
------------------------------------------------------------
--GAFARMSDSIPPL----------------------PPPQQPPGEED--EEDWES----
--
>LaWASH__fl
-----------------------------------------------MTPVRTQHSLAGQ
TYTVPLIQPDLRREEAIQQVADALQYLQKVSGDIFSRISQRVELSRSQLQAIGERVSLAQ
AKIEK---IKGSKKAIKVFSSAKYPAPEHLR--EYSSIFTGAQDPSL--------QRRP-
RHRIQS------------------------------------------------------
----------------------------------------KHRPLDERALQE--KLKYFP
VCVNTKPEPE--------------------------------------------------
DEAEEGLGGLP-SNISSISSLLLFNTTENLYK----------KYV-FLDPLAG-------
-----AVTKTHVMLGAETEEKLFDAPLSISK-REHLEQQVLENYFYVPDLGQVP------
----EIDVPCYLPDLPGIADDLMYSADLGP------------------------------
--------------------GIAPSAP---------GTIPELPTFHTD------------
--------------------------LTGPLKPDLEGGVLT--APPPPPPPPP-----P-
--PPVLVSAPPPPPPP--QTVAPPGQGAR---------EDNGSSSVSP--SVQGAP----
--------------------------------KEVVDPSSGRATLLESIRQAGGIGKAKL
RSVKERKLEKKKQKEQEQVR----------------------------------------
-------ATSQGGDLMSDLFNKLVMRRKGISG-KGPGT---GASEGPG------------
------------------------------------------------------------
--GAFARMSDSIPPL----------------------PPPQQPPGEDE---DDWES----
--
>OcWASH__fl
-----------------------------------------------MTPMRTQPSLAGQ
TYAVALIQPDLRREEAIQQVADALQYLQKVSGDIFSRISQRVELSRSQLQAIGQRVSLAQ
AKIEK---IKGSKKAIKVFSSAKYPAPERLQ--EYGSIFSGAQDPGL--------QGRP-
RHRIQS------------------------------------------------------
----------------------------------------KHRPLDERALQE--KLKYFP
VCVSTKPGPE--------------------------------------------------
DEAEEGLGGLP-SNISSVSSLLLFNTTENLYK----------KYV-FLDPLAG-------
-----AVTKTHVMLGAETGEKLFDAPLSISK-REQLERQVPENYFYVPDLGQVP------
----EIDVPSYLPDLPGIADDLMYSADLGP------------------------------
--------------------GIAPSAP---------GAIPELPTFHTE------------
--------------------------VVEPFKPDLEDGVLT--APPPPPPPPP---PPP-
-APAVLVSAPP--PPP--QTVASTGQGAR--------VDDSGSSGPPA--AVQGAP----
--------------------------------KEVVDPSSGRATLLESIRQAGGIGKAKL
RSVKERKLEKKKQKEREQVR----------------------------------------
-------ATSQSGDLMSDLFNKLVMRRKGISG-KGPGT---GASEGPG------------
------------------------------------------------------------
--GAFARMSDSIPPL----------------------PPPQQPAGEDD--EDDWES----
--
>PahWASH__fl
-----------------------------------------------MTPVRTQHSLAGQ
TYAVPLIQPDLRREEAVQQMADALQYLQKVSGDIFSRISQRVEQSRSQVQAIGEKVSLAQ
AKIEK---IKGSKKAIKVFSSAKYPAPERLQ--EYGSIFTGAQDPGL--------QRRP-
RHRIQS------------------------------------------------------
----------------------------------------KHRPLDERALQE--KLKYFP
VCVSAKLEPE--------------------------------------------------
DDAEEGLGGLP-SNISSVSSLLLFNTTENLYK----------KYV-FLDPLAG-------
-----AVTKTHVMLGAETEEKLFDAPLSISK-REQLEQQVPENYFYVPDLGQVP------
----EIDVPSYLPDLPGIANDLMYSADLGP------------------------------
--------------------GIAPSAP---------GTIPELPTFHTE------------
--------------------------VAEPLKTDLQDGVLT--APPPPPPPPP---PPP-
-APEVLASAPPLPPS----TAAPVGQGAR---------QDN-SSSASP--SVQGAP----
--------------------------------KEVVDPSGGRATLLESIRQAGGIGKAKL
RSVKERKLEKKKQKEQEQVR----------------------------------------
-------ATSQGGDLMSDLFNKLVMRRKGISG-KGP-----GAGEGPG------------
------------------------------------------------------------
--GAFARVSDSIPPL----------------------PPPQQPQAEED--EDDWES----
--
>GggWASH__fl
-----------------------------------------------MTPVRMQHSLAGQ
TYAVPLIQPDLRREEAVQQMADALQYLQKVSGDIFSRISQRVEQSQSQVQAIGEKVSLAQ
AKIEK---IKGSKKAIKVFSSAKYPAPERLQ--EYGSIFTGAQDPGL--------QRRS-
RHRIQS------------------------------------------------------
----------------------------------------KHRPLDKRALQE--KLKYFP
VCVSTKPEPE--------------------------------------------------
DDAEEGLGGLP-SNISSVSSLLLFNTTENLYK----------KYV-FLDPLAG-------
-----AVTKTHVMLGAETEEKLFDAPLSISK-REQLEQQVPENYFYVPDLGQVP------
----EIDVPSYLPDLPGIANDLMYSVDLGP------------------------------
--------------------GIAPSAP---------GTIPELPTFHTE------------
--------------------------VAEPLKADLQDGVLT--APPPPPPPPP---PPP-
-APEVLASAPPLPPS----TAAPVGQGAR---------QDDSSSIASP--SVQGAP----
--------------------------------REVVDPSGGRATLLESIRQAGGIGKAKL
RSVKERKLEKKKQKEQEQVR----------------------------------------
-------ATSQGGDLMSDLFNKLVMRRKGISG-KGP-----GAGEGPG------------
------------------------------------------------------------
--GAFARVSDSIPPL----------------------PPPQQPQAEED--EDDWES----
--
>GggWASH_B_fl
-----------------------------------------------MTPVRMQHSLAGQ
TYAVPLIQPDLRREEAIQQMTDALQYLQKVSGGIFSRISQRVEQSRSQVQAIGEKVSLAQ
AKIEK---IKGSKKAIKVFSSAKYPAPERLQ--EYGSIFTGAQDPGL--------QRRP-
RHRIQS------------------------------------------------------
----------------------------------------KHRPLDERALQE--KLKYFP
VCVSTKLGPE--------------------------------------------------
DDAEEGLGGLP-SNISSVSSLLLFNTTENLYK----------KYV-FLDPLAG-------
-----AVTKTRVMLGAETEEKLFDAPLSISK-REQLEQQVPENYFYVPDLGQVP------
----EIDVPSYLPDLPGIANDLMYSADLGP------------------------------
--------------------GIDPSAP---------GTIPELPTFHTE------------
--------------------------VAEPLKADLQDGFFF--SPPPPPPPPP-------
-APEVLASAPPLPPS----TAAPVGQGAR---------QDDSSSSASP--SVQGAP----
--------------------------------REVVDPSGGRATLLESIRQAGGIGKAKL
RSVKERKLEKQQQKEQEQVR----------------------------------------
-------ATSQGGDLMSDLFNKLVMRRKGISG-KGP-----GAGEGPG------------
------------------------------------------------------------
--GAFARVSDSIPPL----------------------PPPQQPQAEED--EDDWES----
--
>CajWASH__fl
-----------------------------------------------MTPVKTQHSLSGQ
TYAVPLIQPDLRREEAVQQMADALQYLQKVSGDIFSRISQRVEQSRSQVQAIGEKVSLAQ
AKIEK---IKGSKKAIKVFSSAKYPAPERLQ--EYGSIFTGAQDPGL--------QRRP-
RHRIQS------------------------------------------------------
----------------------------------------KHRTLDERALQE--KLKYFP
VCVSAKPEPE--------------------------------------------------
DEAEEGLGGLP-SNISSVSSLLLFNTTENLYK----------KYV-FLDPLAG-------
-----AVTKTHVMLGVETEEKLFDAPLSISK-REQLEQQVPENYFYVPDLGQVP------
----EIDVPSYLPDLPGIANDLMYSADLGP------------------------------
--------------------GIAPSAP---------GTIPELPTFHTE------------
--------------------------VAEPLKPDLEDGVLT--APPPPPPPPP---PPP-
-APEVLASAPPLPPS----AVAPVGPGAR---------QDDGSG-VSP--SVQGAP----
--------------------------------REVVDPSGGRATLLESIRQAGGIGKAKL
RSVKERKLEKKKQKEQEQVR----------------------------------------
-------ATSQGGDLMSDLFNKLVMRRKGISG-KGP-----GAGEGPG------------
------------------------------------------------------------
--GAFARVSDSIPPL----------------------PPPQQPQAEED--EDDWES----
--
>PnaWASH__fl
-----------------------------------------------MTPVRTQHSLAGQ
TYAVPLIQPDLRREEAVQQMADALQYLQKVSGDIFSRISQRVEQSRSQVQAIGEKVSLAQ
AKIEK---IKGSKKAIKVFSSAKYPAPERLQ--EYGSIFTGAQDPGL--------QRRP-
RHRIQS------------------------------------------------------
----------------------------------------KHRPLDERALQE--KLKYFP
VCVSTKPEPE--------------------------------------------------
DDAEEGLGGLP-SNISSVSSLLLFNTTENLYK----------KYV-FLDPLAG-------
-----AVTKTHVMLGAETEEKLFDAPLSISK-REQLEQQVPENYFYVPDLGQVP------
----EIDVPSYLPDLPGIANDLMYSADLGP------------------------------
--------------------GIAPSAP---------GTIPELPTFHTE------------
--------------------------VAEPLKADLQDGVLT--APPPPPPPPP---PPP-
-APEVLASAPLLPPS----TAAPVGQGAR---------QDDSSSSASP--SVQGAP----
--------------------------------REVVDPSGGRATLLESIRQAGGIGKAKL
RSVKERKLEKKKQKEQEQVR----------------------------------------
-------ATSQGGDLMSDLFNKLVMRRKGISG-KGP-----GAGEGPG------------
------------------------------------------------------------
--GAFARVSDSIPPL----------------------PPPQQPQAE-D--EDDWES----
--
>PatWASH__fl
-----------------------------------------------MTPVRMQHSLAGQ
TYAVPLIQPDLRREEAVQQMADALQYLQKVSGDIFGRISQRVEQSRSQVQAIGEKVSLAQ
AKIEK---IKGSKKAIKVFSSAKYPAPERLQ--EYGSIFTGAQDPGL--------QRRP-
RHRIQS------------------------------------------------------
----------------------------------------KHRPLDERALQE--KLKYFP
VCVSTKPGPE--------------------------------------------------
DDAEEGLGGLP-SNISSVSSLLLFNTTENLYK----------KYV-FLDPLAG-------
-----AVTKTHVMLGAETEEKLFDAPLSISK-REQLEQQVPENYFYVPDLGQVP------
----EIDVPSYLPDLPGIANDLMYSADLGP------------------------------
--------------------GIAPSAP---------GTIPELPTFHTE------------
--------------------------VAEPLKADLQDGVLT--APPPPPPPPP---PPP-
-APEVLASAPPLPPS----TAAPVGQGAR---------QDDSSSSASP--SVQGAP----
--------------------------------REVVDPSGGRATLLESIRQAGGIGKAKL
RSVKERKLEKKKQKEQEQVR----------------------------------------
-------ATSQGGDLMSDLFNKLVMRRKGISG-KGP-----GAGEGPG------------
------------------------------------------------------------
--GAFARVSDSIPPL----------------------PPPQQPQAEED--EDDWES----
--
>MamWASH__fl
-----------------------------------------------MTPVRTQHSLAGQ
TYAVPLIQPDLRREEAVQQMADALQHLQKVSGDIFSRISQRVEQSRNQVQAIGEKVSLAQ
AKIEK---IKGSKKAIKVFSSAKYPAPERLQ--EYGSIFTGAQDPGP--------QRRP-
RHRIQS------------------------------------------------------
----------------------------------------KHRPLDERALQE--KLKYFP
VCVSAKLEPE--------------------------------------------------
DDAEEGLGGLP-SNISSVSSLLLFNTTENLYK----------KYV-FLDPLAG-------
-----AVTKTHVMLGAETEEKLFDAPLSISK-REQLEQQVPENYFYVPDLGQVP------
----EIDVPSYLPDLPGIANDLMYSADLGP------------------------------
--------------------GIAPSAP---------GTIPELPTFHTE------------
--------------------------VAEPLKTDLQDGVLT--APPPPPPPPP---PPP-
-APEVLASAPPLPPS----TAAPVGQGAR---------QDN-SSSASP--SVQGAP----
--------------------------------KEVVDPSGGRATLLESIRQAGGIGKAKL
RSVKERKLEKKKQKEQEQVR----------------------------------------
-------ATSQGGDLMSDLFNKLVMRRKGISG-KGP-----GAGEGPG------------
------------------------------------------------------------
--GAFARVSDSIPPL----------------------PPPQQPQAEED--EDDWES----
--
>OraWASH__fl
-------------------------------------------MATAAAVTTQLHFLEGQ
AYSVPLIQPDLRREEAVQQVADTLQYLQKVSGDIFSRISQHVETTRTQLQAIGERVSLAQ
AKIEK---IKGSKKAIKVFSSAKYPAPEHLQ--DYRSIFAGARDPGA--------QRRPP
RHRILS------------------------------------------------------
----------------------------------------KHPALDEKALQE--KLKYFP
VCVSTKAQPD--------------------------------------------------
DEAEEGLGSLP-GNISSLSSLLLFNTTENLYK----------KYV-FLDPLAG-------
-----AVTKTHTALGAETEEKLFDAPLSISK-REQLERQVAENYFYVPDLGQVP------
----EIDVPSYLPDLPGIADDLMYSADLGP------------------------------
--------------------GIAPSAP---------GAIPDLPSFAAE------------
--------------------------LAEPCRPELEDGALTPLAPPPPPPPPP---PPPP
PAPVVLASAPPPPPLPQ--APATPAQAADG--------AGSSASTSGTAAWVQGAP----
--------------------------------KEVVDPSSGRATLLEAIRQAGGIGKARL
RSVKERKLEKKKQKEQEQVR----------------------------------------
-------ATGQSGDLMSDLFNKLLMRRKGISG-KGPAA---GGSEGPG------------
------------------------------------------------------------
--GAFSRMSDSIPPP----------------------PPPQQLPGEEEG-EDDWEP----
--
>MdWASH__fl
--------------------------------------------------MTQSLYLEGQ
AYSVPLIQPDLRREEAIQQVADALQYLQKVSGDIFSRISQRVETSRSQLQVIGERVSLAQ
AKIEK---IKGSKKAIKVFSSAKYPAPDRLQ--EYNSIFTGAQDPGF--------QRRI-
RHKVQS------------------------------------------------------
----------------------------------------KHRPLDERALQE--KLKYFP
VCVSTRPQPE--------------------------------------------------
DEAEEGLGGLP-SNINSLSSLLLFNTTENLYK----------KYV-FLDPLAG-------
-----AVTKTHVTLGTET-EKLFDAPLSISK-REQLEQQVAENYFYVPDLGQVP------
----EIDVPSYLPDLPGIADDLMYSADLGP------------------------------
--------------------GIAPSAP---------GTIPELPTFNTE------------
--------------------------LAEPFKPELDDDVLV--APPPPPPPPP----PPP
PAPEVSVSAPPPPPLPQ----LTSAQPASVD-----------SSSVSPSVPVHVPP----
--------------------------------KEVVDPSSGRATLLESIRQAGGIGKAKL
RSVKERKLEKKKQKEQEQVR----------------------------------------
-------ATSQGGDLMSDLFNKLVMRRKGISG-KGPGA---NTGEGPG------------
------------------------------------------------------------
--GAFARMSDSIPPL----------------------PMLQQPPGEEDE--DEWES----
--
>TcvWASH__fl
-----------------------------------------------MTTMTQSHYLEGQ
AYSVPLIQPDLRREEAIQQVADALQYLQKVSGDIFSRTSQRVEMSRSQLQVIGERVSLAQ
AKIEK---IKGSKKAIKVFSSAKYPAPDRLQ--EYNSIFEGAQDPGS--------QRRI-
RHEIQS------------------------------------------------------
----------------------------------------KHRPLDERALQE--KLKYFP
VCVNTRPQPE--------------------------------------------------
DEAEEGLGGLP-SNINSLSSLLLFNTTENLYK----------KYV-FLDPLAG-------
-----AVTKTHVTLGTET-EKLFDAXLSISK-REQLEQXXAENYFYVPDLGQVP------
----XIDVPSYLPDLPXIAXD---------------------------------------
------------------------------------------------------------
------------------------------------------------------------
------------------------------------------------------------
--------------------------------KEVVDPSSGRATLLESIRQAGGIGKAKL
RSVKEXKLEKKKQKEQEQVR----------------------------------------
-------ATSQGGDLMSDLFNKLVMRRKGISG-KGPGA---NTGEGPG------------
------------------------------------------------------------
--GAFARMSDSIPPL----------------------PMLQQPPGEEDE--DEWES----
--
>AocWASH__fl
-----------------------------------------------MATVSQKYFLEGQ
TYSVPLIQPGLRREEAIHQIADALQYLQKVSDDVF-RISQQVETRQKQLRAINDRVSLTQ
AKIEK---IKGSKKAIKVFSSSKYPAPERLQ--EYSSIFAGAKGPDA--------QKRQ-
RRKIQS------------------------------------------------------
----------------------------------------KHRTLDDKSLQE--KPEYFP
VCVTTKVHQE--------------------------------------------------
DDAEEGLGSLP-RNISSLSSLLLFNTTENLVK----------KYV-FLDPLAG-------
-----AVTKTHVGLATET-EKLFDAPLSITK-RGQLDQQVAENYFYVPDLGQVP------
----EIDVPSYLPDLPGIAADLMYSADLGP------------------------------
--------------------GIAPSAPG--------TAIPDLPTFNTE------------
-----------------------------PTEVSDLHEG----APPPPPPPPP----PPP
PLPEMPVGVPPPPPPPP--LALPESQETK-----------------ETSGALQGAP----
--------------------------------KEVVNPSNGRATLLESIRQAGGIGKAKL
RSVKERKMEKKKQKEKEQV-----------------------------------------
-------STGQGGDLMSDLFNKLVLRRKGISG-KGPAA--GGDSNAPNL-----------
------------------------------------------------------------
PAGAFGRISDTIPPL----------------------PPPQQPAGEDN--EDDWES----
--
>AttWASH__fl
--------------------------------------------------MPQQHFFDGQ
AYSIPLIQPDLRREEAIQQIADALQYLQKVSSDIFTRISQRVETNRSQLQSISERVTLAQ
AKIEK---LKGSKKAIKVFSSAKYPAPDQLQ--EYCSIFSGAEDPSA--------QKRA-
RRKIQS------------------------------------------------------
----------------------------------------KHRLLEEKALQE--KLKYFP
VCVNTRIHEE--------------------------------------------------
DVAEEGLGSLP-RNISSVSSLLLFNTSENLYK----------KYV-FLDPLAG-------
-----AVTKTHNTLGTENEEKLFDAPLSISK-REQLERQTAENYFYVPDLGQVP------
----EIDVPSYLPDLPGIAD----------------------------------------
------------------------------------------------------------
------------------------------------------------------------
------------------------------------------------------------
---------------------------------------HDRASLLESIRKAGGIGKANL
RNVKEKKLEKKKLKEQEQVI----------------------------------------
-------ATGGGGDLMSDLFNKLALRRKGISG-KGPAA---GDGSGDA------------
---------------------------------------------------------PSA
PGGAFARMSDTIPPL----------------------PHPQQPPGDED--DADWES----
--
>XlWASH__fl
--------------------------------------------------MPQNRSVESQ
AYSLPLILPDLRREEAIHQITDTLQHLQTVSNDIFSRILQRVETNRDQLQRINGRLSLAQ
AKIER---LKGSKKAIKVFSSAKYPAPDRLQ--EYSSIFAGAKDGWS--------AKKQ-
RHKIQS------------------------------------------------------
----------------------------------------KHRPLDEQAVQE--KLKYFP
VCVNTRGQDE--------------------------------------------------
ESAEEGLGSLP-RNINSVSSLLLFNTTENLYK----------KYV-LLDPLAG-------
-----VVTRTNPALEGEDEEKLFDAPLSITK-REQLERQTAENYFYVPDLGQVP------
----EIDVPYSLPDLLGVADDLMYSADLGP------------------------------
--------------------GIAPSAPG--------VPIPELPTFTTED-----------
--------------------------ITENSITDRQDGRLLP-PPPPPPPPPP---PPPP
PEPSALSPPAPPPPPLS--IPAPAKKGGS---------------DPGDQGAVQGAP----
--------------------------------KEVVNPSNGRASLLESIRQAGGIGKANL
RNVKEKKLEKKKMKEQEQVG----------------------------------------
-------ATGGGGDLMSDLFNKLAMRRKGISG-KVPAA---GEASGDG------------
------------------------------------------------------------
PTGAFARISDTIPPL----------------------PPPHQASGDGD--EDDWES----
--
>XtWASH__fl
--------------------------------------------------MPQNRSMESQ
AYSLPLILPDLRREEAIHQITDTLQHLQTVSNDIFSRILQRVETNRGQLQRINGRLSLAQ
AKIER---LKGIKKAIKVFSSAKYPAPEHLQ--EYSSVFAGAEDGWL--------AKKL-
RHKIQS------------------------------------------------------
----------------------------------------KHRPLDEQAVQE--KLKYFP
VCVNTRGQDE--------------------------------------------------
ESAEEGLGSLP-RNISSVSSLLLFNTTENLYK----------KYV-FLDPLAG-------
-----VVTRTNPALEGEDEEKLFDAPLSITK-REQLERQTAENYFYVPDLGQVP------
----EIDVPYSLPDLPGVADDLMYSADLGP------------------------------
--------------------GIAPSAPG--------VPIPELPTFITED-----------
--------------------------ITENSRTDSQDGRLLP-PPPPPPPPPP---PPPP
PEPSVLSPPTSLAPPLP--IPAPARVGSS---------------DVGDPGSLQGAP----
--------------------------------KEVVNPSDGRASLLESIRQAGGIGKAKL
RNVKEKKLEKKKMKEQEQVR----------------------------------------
-------ATGGGGDLMSDLFNKLAMRRKGISG-KGPAA---GEASGDG------------
------------------------------------------------------------
PTGAFARISDTIPPL----------------------PPPDQASGDGD--EEDWES----
--
>BfWASH__fl
------------------------------------------------------MEGRSQ
VYNIPVVQPDLRREETIRQIVDALDYLDKVANDVFDRISSRVADNRTRLQAVNTRISTAQ
AKINA---IQGSRKATKVFSSAKYPASDELQ--EYTSLFTGQAKLLE--------PRRT-
SYHLQT------------------------------------------------------
----------------------------------------KHPAVDDRVLKE--KLQYYN
VHLNIKKQDKTV------------------------------------------------
DATKEGLGRLP-RNISSVSSLLLFNTAENPYK----------KYV-TLDPLG--------
-----VVTKTRKDIEEE-EEGLADAPSTITN-REQLERIQAENYFYIPNMGEVP------
----EIDVPNLLPDLPGVADDLAYSADLGP------------------------------
--------------------GIAPSVP---------SVIPDLP-----------------
---------------------------------SIVPDEITPSGPAGAPPGPP---PP--
------------------------------------------------------------
------------------------------------------------------------
------------------------------------------------------------
------------------------------------------------------------
------------------------------------------------------------
------------------------------------------------------------
--
>NvWASH__fl
--------------------------------------------------------MPVQ
GYNVPLVPPSLRREESINQIIDALEYLERVTGDIFTKISSRVGENRTRLDSLNQRVDLAQ
AKIDR---IKGIKKATRVCSSAKYPAPQKLE--GYKSLYASYSDVIE--------VNRK-
NYNLNS------------------------------------------------------
----------------------------------------KFTSVDETIMKE--KLQFYN
VHLNMKKKND--------------------------------------------------
LSQEEGLGSLP-KNLHSISSLLLFNTTENPYK----------KYV-MLDPLAG-------
-----AVTKTRSNIEEE--EDIGAAPISISQ-GDEIDRMAAANYFYVPNLGAVP------
----EIDVPVYLPDLPGIADDLAYSAELGP------------------------------
--------------------SIAPSVPQDG------SAPAPPPPPPP-------------
------------------------------------------GGAPPPPPPPP---PPP-
--PGDGGAPPPPPPPTVMDGSAPAPPPPP-----------PPDG--PPAEVPEGVP----
---------------------------------EAVAS-DGRASLMDAIRKAGGKKGAKL
KTAKERKQIKKAEKEQAAT-----------------------------------------
--------SSGGGDLMGDLFSKLQMRRKGISGSKGESS---GTDKGGGG-----------
------------------------------------------------------------
--SAMDKISAMIPAP----------------------PKAERSDTTKTSESDDWDA----
--
>ScmWASH__fl
--------------------------------------------------------MQHS
SFKIPLIPLNLRPEEFRIQLADALVQLKHAKLKTFEKINDRIHIKRTNLQNLQLKVKQCQ
ERIEN---VRGKPEATKILNKSKYPGPELFV--FPETIFSFLDCMYD--------AERK-
YHDIQT------------------------------------------------------
----------------------------------------KFDQLEKQIKSAPTKNFFFS
RAIRQSKADK--------------------------------------------------
----IGIGSIP-DGLISISSLLLFNTNVHVYK----------NYV-IMNPLGD-------
------SLITVKEDTDQEDKSAFAAPPSIAQ-GEDIWIHPGESLFYIPGIGEVPT-----
----LENLPEVLPDLGAVAINSGFTIESDP------------------------------
--------------------SLAPSVAIIDP-----NLIPELPQFNE-------------
----------------------------SKSVIESDVNSHNLPPIMDISSNSFASPPPPP
PPPPPPPPPPPPPPPLQPPPPPPQPPPPLTVTV--------NSNTQDQIPDSD-------
---------------------------------------QGRNNLLKEIVAAGG--IQNL
KSSKQRKPVSKKKKDEDTK-----------------------------------------
----------VPLSMLEDMQNRLKMRRMGMMGKGDEVDDGDDGETRKE------------
------------------------------------------------------------
---EKSKIGIGIF------------------REISQKIPHIPNKSSQDDRADDWSD----
--
>HmWASH__fl
-------------------------------------------------------MAPVQ
VYNIPVISADLRQEDYIFQLADTLEYLENVTEDVFKRITDRVDSLKQKLDNINQRAGLAQ
IKIDT---LKGSRKAIRVFSSAKYPAADTLD--IYRSIFHINNDLNE--------IKRS-
SNQVSV------------------------------------------------------
----------------------------------------RHISFNDNALKE--KLQFYS
VTTKVLKNDDD-------------------------------------------------
DKKREGLGKLP-KALDSVSSLLLLNTSENPYK----------KYV-IMDPLAG-------
-----AVTRTRKSLDGE-DEEIGVAPSTITN-PEHLERGNGDNYFYMPGLGAVP------
----EIDVPVYLPDLPGVVDDISYSGDVGK------------------------------
--------------------SIAPSLP---------MNIPELPNVLSEESRETIDIPP--
-------------------------------PPSVTFPQSQVSAPPPPPPPPPSSNVFMP
APPPPPPPPPPAPVQKDQPAMPPPPPP-----------------PPSTLPNQDALP----
----------------------------------ENDDDGGRSSLLAAIRAAGGTGKTKL
KSVKDRKMARKKEKEEVPA-----------------------------------------
--------TGNGGDLMSDLFSKLSMRRKGISGSKQSSD-----SKPTES-----------
------------------------------------------------------------
-YSPMEKISAMIPAP-------------------------SRS-HAESVDSGDWD-----
--
>MbWASH__fl
---------------------------------------------MATLPAPSAAAVVPQ
VYHVPVVPAHLREEESLQQMLDALEYLSATVDDIFGKITTSVNANKERLVAVNNRINTAN
AKVQK---IVGTRRATTVFCSAKYVADDKLD--YPQALFQESHLGP-----------GFV
EHSIES------------------------------------------------------
----------------------------------------RIPKPEDVVDRD--RIYNFK
SNTIRKRERG----------------------------------------------ADPV
DEEHEGLGGLP-PQLQSVSGLLLFNTAENPYK----------KYT-LVDPLRG-------
-----TVTRTRDDVDEE--QALADAPKTILM-GEHYVSAEGENYKYKPGMGAVP------
----TIDAPAFLPDLQGVAD-LAFVEENSA------------------------------
--------------------SIAPSAMD--------QTLDNLPAFEAAPAPAAPDQT---
-----------------------------------------VTQAAAPASAPTSSAPPP-
--PPPSGAAPPPPPPPPAGGPPPPPPPPPAG---APPPPAPPPAATATPTLAVDDVDSD-
--------------------------------DGEGGGGDARNDLLASIRRNN---KANL
KSVKERKVEKKKAKEEQSV-----------------------------------------
--------AAGGGDIMSQMRQHLMMRRRSMAGNTKKDKDKPKPAAAAASAAPPVLEEAEE
D-----------------------------------------------EDDRPAPPPLKT
GNSMMDNLAAMIPQL------------------------PPGSDDDGGDDGDDWD-----
--
>ProWASH__fl
--------------------------------------------------------MPTQ
TQRVAVVAPNLREEESLLQAFDALEHLENVVNNVFNHISEAIDSNKKDLVDVNNRINLAR
AKVQK---MVGSSMATTVYASAKYPGPAKLE--PLPPLFDGEEPEP-----------PFK
PNTVTS------------------------------------------------------
----------------------------------------RHPRVDREFMDN--NSVIFS
MKNNTVVRKRDQ-------------------------------------------AITAD
EEELEGLGSLP-KNLTSVSSLLLFNTTENPYK----------KYV-TVDPLHG-------
-----AVTKTRADVEQQ--KLLAAAPETLLK-GERYEAIEGESYRYLPNLGAVP------
----EIEAPSVLPDLAGVAD-LRFSEELNDT-----------------------------
--------------------NIAPSRL---------MNVPTTADMDTAAPAEATA-----
-----------------------------------------EGASAPPPPADSTAPPPPP
PS-TSAPPPPPPPDSGAPPPPPPPPPSDA------PVPPPPPPATEAPLPPQGTQESIG-
--------------------------------------GGGRSDLLAAIRGSS---IKNL
KSIKKQRKQKKKAE----------------------------------------------
-----AKPASRGMDHMDMLKNALARRRSALHGDAPGKKKSKKKKAKKRKESSDEDESDDD
D---------------------------------------------------DDIPAPSR
SLPTGDPLSALASTVPII-----------------------EADSGSDDGGGEWDDDEDD
DY
>CoWASH__fl
-------------------------------------------------------MVANS
SYTVSVTQPFLRQEESVKQLVNSLQYVEQVAHDVFNRITTRVAQNREQLVTLNNRVNVAL
AKISK---IRGSTKATTVFSSAKYPAPETLD--DYRPLFGDGQTAPVPNPP------KLR
PHEIRT------------------------------------------------------
----------------------------------------KHSHMADAEWKD--RVNYFA
IDINVAREPE----------------------------------------------IITD
EDEGEGLGRLP-KHLPSVSSLLLFNTAENPYK----------KYV-TLDPLSG-------
------VQHKTRTLDEDGGIKIDAAPQSILS-GDQMLRGTAENYFYSPGMGAVP------
----EIQVPGNLPDLPGVADDIAWEADLGP------------------------------
--------------------SIAPSMPG--------SNMPELPTVAGVAAPRAQQPG---
------------------------------------------TVSTSVSSTPSSVSAPP-
---PPS-AAPPPPPPPSAAPPPPPPPPADMG---------PPPPAP------ANVP----
--------------------------------LEVAEPDSGRGGLLDAIRAAGGAGKAKL
KSVKDRKLEAKKAKKEAAAAGD-----------------------------------GEE
EDGGNSGGGGGGGDMMGDLIATLNRRRKGISGSSKPSNNERSEES---------------
-----------------------------------------------------------S
GN-PMDKISAMIPAP-------------------------KARAESQASDHDAWE-----
--
>CptWASH__fl
--------------------------------------------------------MSDK
PYNVAMVPPDLRREETIKQICDALGYLDQITLDIFARVSQRITDNHSRLKAVNDRINLAA
AKIDS---LKGKSKATKVFSSAKYPADADGI--PFMSVYQDVDEKLKK-------VQHS-
SYKLRS------------------------------------------------------
----------------------------------------KHSTVDDTVCQE--KLQFYN
VQLKAKRSEK-----------------------------------------------QK-
ENDGEGLGRLP-PNIPSVSSLLLFNTSENPYK----------KYV-MLDPLG--------
-----VVTKVRKGLDEED-SGLAEAPSTITQ-REDMERQPTDNFFYIPGLGEVP------
----EIVVPEFLPDLAGVADDLSYSADLGP------------------------------
--------------------SIAPSLPG--------SAMPDLPMLVPEVN----------
--------------------DVIPSGPADLGSSSAPPPPPPP--PAGAPPPPP---PPP-
-ADVPPPPPPPPPPANVPPPPPPPPPPAS----------DSTPAPQAQPPPKE-------
--------------------------------RAEENPDAGRSSLLAAIRNAGG--KAKL
KSAKNRKVEMKKKKEEES------------------------------------------
-----IAASSGGGDLMSDLAAKLSMRRKGISGTKGESDAA--PSNP--------------
------------------------------------------------------------
----MDRISAMIPP---------------------PPSRETSEAPD-----EDWEE----
--
>HerWASH__fl
---------------------------------------------------MKQLQQQRQ
KYEISLIPQGLRQEEQILRICESLQQLENITNDVFCRIEKKILEKKEKLEGFDRRIEIAK
MNIEK---IKGNKKATTIFSNPKFPEIPNDSN-NISDDVIDSNQKILNSG---AIREFNR
VNFITNNG----------------------------------------------------
----------------------------------------DNKSCSDLVLDE--RLKKYS
VEELLSMKKRNLSIYPYPPSILPSMARIFTSSSSLPPTSSSSSSASKRAAFNVRTKMVDY
DADVVGLGPLP-SHLESVASLLLFNTADNPYT------------SPASDPLSQ-------
ASGKPSKKNQSDEWSMNGKDAPSEAPSTIRGGQDVYRRVPGESINYVPAMGDVP------
----LLVVPEFLPDLSGVADDLLYSSDIGP------------------------------
--------------------SIAPSISLSD------ILLLDLPSVN--------------
-------QLTVGVPDNDLGGVGGGSSSSIPGLPSLPPPPPPPIQSAP--TSSTSLPQKAP
PTLQQQLQQPPSSSSSSRLPPPPQSLTTPSAAPTATTAATTATTAAVAATPPPPPPPPPP
GFQDVKAPVSS----------------------QQQQSHNSRASLMEAIRGAGGLKGAAL
KSAKDRKLSDRKIRKNKIDDVMS-------------------------------------
-----SGKGSGGGDLMSDLAAKLQLRRKGILGAHGQHRDP--------------------
------------------------------------------------------------
LNVLMERVPSIPSK-------------------------IEQKGDDDDDD-GEWD-----
--
>LgWASH__fl
--------------------------------------------------------MSNQ
IYNVQTIPPDLRREETILQIADSLDYLDKVANDIFKRITAKVGDNTSRLQKVNDRVRLAE
AKVNK---LTGSNKATKVHASAKYPIAETLE--EYTSTFGKGAN---------LREPKHP
HYRLQS------------------------------------------------------
----------------------------------------KHQNVDDRVFRD--KLQYYN
VHLNVKKRAR-----------------------------------------------DG-
NNIEEGLGGLP-KGLPSVSSLLLFNTSENPYK----------KYV-MLDPLG--------
-----VVTKTRSTLEHDE-AGLADAPSTIAQ-SEEMLQLKTESYSYMPDIGEVP------
----EIAVPDFLPNLLGVADDLSFGVDLLSS-----------------------------
--------------------SIAPSVRAT-------SNMPELPSILPEPD----------
---------------------------AIPSGPAELPGVVLDVSGGPPPPGPP---PPGP
PPPPPPSGPPPPPPPPPAEAPPPPPPGPPPSI-------QIQDAP---------------
--------------------------------PEVSAPSDGRASLLDSIRNAGG--LKKL
KSGKDRKIASKKKKKEETESG---------------------------------------
---ASSASAGGGGDLMSDLFSKLTMRRKGISGTGKPEKSESSVTSGGGS-----------
------------------------------------------------------------
---AMDKISSMIPAPP-------------------EPSEDASAGGDD----DDWD-----
--
>AmqWASH__fl
--------------------------------------------------------MSSQ
SYHVPVILPDMRKEESIRQVVDALEYLDAVANDIFSRISFRVGENRDQLIAINERINVAQ
AKIDR--IRSSSTKATQVFCSPKFPGATKLT--DYHTVFQDIDPR--------LQHVRKN
RNPITLR-----------------------------------------------------
----------------------------------------LQEVTKDTIVDKAKRHRGPS
LHKSTKKKAREG------------------------------------------ISIEDS
DVLGEGLGSLP-RHLPSVSSLLLFNSSENPYR----------KYV-LLDPLEG-------
-----VKVKTRKKEEDTD--EIHEAPSSILH-GEQLERAPQDSTIYQPVMPDLP------
----ELEVPMSLPFLSHIADDITYDDDRGPS-----------------------------
---------------------IAPSMANV----------PDLP-DLAGPS----------
----------------------------ITDTP-----VSTDPSGAPPPPPPPPSGDTGG
GAPPPP--PPPPPPEPIATMPTLPSINSDDDD-------DDEGTPPP-------------
--------------------------------GDAGGTGDGRADLMAAIRKAGGAGKAGL
KSSKDRKTARKAKKEEEIAQS---------------------------------------
----------SPGDLLGDLSAALGRRRKAMSGRDK--RDDPPPSTGGGS-----------
------------------------------------------------------------
---MMDKVAAMIPPPP-------------------QPGGGDDSDGDQE--GEDW------
--
>StpWASH__fl
--------------------------------------------------------MPSQ
VYDIPIIQPDLRREETIHQIADTLEYLEKIANDVFDRIEKRVTDNHTRLTTINKRLDVAQ
AKVDK---IKNSRKAIKVFSSSKYPAPEKND--VYQSVFADNTDLSS--------IPRP-
SRKLAS------------------------------------------------------
----------------------------------------KHQTLDSRALKE--KLQFYN
VQLNVRKKDKDG------------------------------------------------
ENTWEGLGGLP-RNVGSITSLLLFNTSENPYK----------KYV-MIDPLG--------
-----AVTKTRKAIEEE-QQEMGQAPTSILQ-REQLDRITSDNFFYVPHLGEVP------
----DIDVPSFLPDLPGIADDIIFSSDLED------------------------------
--------------------SIAPSLPG--------AHIPELPSLTSSQP----------
---------------------SNLPALPAPEGSSNVPAIMPPGAAPGAPPPPP---PPP-
---PPQAAAPPPPPPPP--PTAVNTRTAP----------------------AAAAP----
--------------------------------PPVAAAETGRSSLLESIRNAGG--LKNL
KQSVREKKIEKKREKEQA------------------------------------------
-------PPSGGGDLMSDLFNKLSLRRKGISGTKQAGGGGGGGGGGGGGGGRTDDSLPN-
-----------------------------------------------------INQPAPP
QGKAINKLAAMIPPP----------------------PRPMGGGGLGDD-DDDWD-----
--
>SckWASH__fl
--------------------------------------------------------MPHE
SYNVPLIQPDLRREEMILQIADALDYLDKVSNDIFNRISNKVTENRQKLQSINERINTAQ
AKVDH---IKGSKKAIKVFSSAKYPAAESLD--PYTSAFKDENNLKQ--------IHHP-
HRHIHS------------------------------------------------------
----------------------------------------KHQSLDDRSLKE--KLQFYN
VHLKIRQANKDD------------------------------------------------
--SGEGLGSLP-SNLSSVSSLLLFNTSENPYK----------KYV-MLDPLG--------
-----VVTKTRKSLEDDDVDGIGAAPASITQ-REQLDRVGGDSYFYRPDLGIVP------
----EIDVPVYLPDLPGVADDLTYSADLGP------------------------------
--------------------SIAPSLPG--------SNVPDLPNVISESTS---------
--------------------------ETSAPPPPPPPGDSMPPPPPPPPPGGA-------
----PPPPPPPPPPPPPQEEGAPPPPPPPP------------------PTGIEGAP----
--------------------------------KEVATPATGRANLLDSIRKAGG--SKKL
KSVKDRKLEKKKEKKDKSAAG---------------------------------------
-------GGGGGGDLMSDLMNRLALRRDGISGKKKPAGNDDSNRGSNSVN----------
------------------------------------------------------------
--SVMGKISAMIPPP----------------------PKMSRD----SDCEADWAD----
--
>ApcWASH__fl
--------------------------------------------------------MGIQ
GFNVPTIPPDLRREETIHHIADALEYLDKVANEVFARIGKRVTENKAHLQKINDRVNVAA
ARVDK---LKGSNKATKVFACAKYPAEDRLQ--PFSAVFTDTDGLRE--------IKHH-
HFKVQE------------------------------------------------------
----------------------------------------KHPAVDEQVLRE--KLQFYN
VHLSIRARKDQ-------------------------------------------------
SQQGEGLGGLP-SDVPSVSSLLLFNTTENPYK----------KYV-MLDPLG--------
-----VVTKTRAAIEEEE-AGMAEAPSTIIH-NEEMFRAAAENFLYMPELGTVP------
----EIAVPELLPNLPGVADDLAFSADQGP------------------------------
--------------------SIAPSVMG--------SNMPDLPAVGPE------------
---------------PDAVPAGPTSAGG-PADASGPPPPPPSGPPPPGPPPPPPPEAAA-
PPPPPPPPPPPPPGDAPPPPPPPGPPPPP----------------------PANVP----
--------------------------------TEVATPGGGRQSLLDSIVQAGGAAGAGL
KSAKDRKHTQKKKKQEEKDQGQAAPSG---------------------------------
-------GGGGGGDLMSDLFSKLTMRRRGISGTPKGGEKSDAGGGG--------------
----------------------------------------------------GSGAGSGG
GGSAMDKISSMIPAP--------------------PKNNAPPPPADDDDDGDDWD-----
--
>CisWASH__fl
--------------------------------------------------------MLPD
KYNISLISNGLRREETVNQYADALAHLEKVSEDIFIRVSNRVKENRSYLEQLQQRIAVAE
AKIVK---VKGSNKATQVFSSSKYPASVELQ--PYVTVFQDIEDSLL--------QVTKK
YRKIKT------------------------------------------------------
----------------------------------------QMKTFSETDILE--KKQFYQ
VPQARTRSKI--------------------------------------------------
-DDAEGLGGMP-KNCKSISSLLLFNTSENPYK----------KYS-FFDPLG--------
-----VTSKTRSDIQEEKEEGLADAPASIVN-REQMERHLAESYLYIPDLGDVP------
----EIDVPMDLPDLPGGVADLSFSSDLKE------------------------------
--------------------GIAPSLVNM-------GNLPDLLGLSST------------
---------------------------PETLDVN-PPTPAPPPEAPPPPPPPPMNPPPT-
-TVAPLADNPPPPPPLN--VPPPPPLTAP-----------------------KEAP----
----------------------------------ATAQSGDRSSLMESIRAAGGAGKVKL
KSAKERKLQKKKEKEEAKAA----------------------------------------
--------ASSGGDLMSDLFNKLSMRRKGISGAKKAGSSEP-------------------
------------------------------------------------------------
--STMDKISAMIPPP----------------------PTNSQPLDHED---DDWN-----
--
>CiWASH__fl
--------------------------------------------------------MWSD
KYNVRLINHDLRREETVNQYADALAHLENVSEDIFKRVTNRVKENRDYLQKLQQRISTAE
AKIEQ---IKGTNRAIQVFSSSKYPAPEELQ--SYQSLFYDIECSLL--------QVTRK
YRKIKS------------------------------------------------------
----------------------------------------QFKNFSESEINE--KKQFYQ
VPQPKLRSSS--------------------------------------------------
VDDAEGLGGMP-KDCKSISSLLLFNTSENPYK----------KYS-IFDPLG--------
-----VTSKTRTDLEEEKEDGLADAPASIAN-REEMERHLVENYLYIPDLGDVP------
----EIDVPMDLPDLPGVA-DLSFTSDLKE------------------------------
--------------------GIAPSLANI-------GNLPDLPGLNAT------------
---------------------------PEPSNEPPPPGPPPPPENTPPPPPPPSNIPPP-
-PPPPSEPIPPPPPPL---TSAPPPTSAP--------------------PLTKDTP----
---------------------------------PVVAAD-GRSNLMESIRAAGGAGKVKL
KSAKERKLQKKKEKEEAKVA----------------------------------------
--------ASSGGDLMSDLFSKLAMRRKGISGTKKPEASG--------------------
------------------------------------------------------------
--SAMDKISAMIPPP----------------------PTKHEPTSVAD--DDDWN-----
--
>TiaWASH__fl
--------------------------------------------------------MPIQ
KFAVPIITTDLRREESLRQTADVLQHVEKVCNDTFDHVVQRVEDVKKKLEAIENRTKVAK
AKIDK---IRTSTKATTILSANKYPVADIMT--NYESLFASIDSELG--------ELKRS
HYRITN------------------------------------------------------
----------------------------------------DIMPFNEKLIDESPKIELPN
ARHRINMVED--------------------------------------------------
-QLDEGLGGLP-TDLTSVSSLLLFNSQENPYK----------KYI-TLDPLAG-------
-----AVTKTRSTIEQE-ANALGDAPVTISQ-RQGMERKPMESYFYVPNLGDVP------
----EFDVPSFLPNLSGVADDVTFDVDNEI------------------------------
--------------------SIAPSAG---------FVFPDLPTVETTP-----------
--------------------------VPTANGGTEAAAPPPPPSGGAPPPPPP---PPPP
AAPGQGGPAPPPPPPAPENVPPPPPPPPAP---------ENAPAPPPPPPADDGSKGG--
--------------------------------TTIPAVDSGRSSLMDAIRSAGGSGKAKL
KSVKERKKERKAKQEEEESK----------------------------------------
-------PLVGGGDLMGDLKAKLLSRRKGISGKKDSPAPSEVRSGGDSEKIATG------
------------------------------------------------------------
GGSAMDRIASMLPSP----------------------PSEGGDSNKDDD-DDDWE-----
--
>DdWASH__fl
--------------------------------------------------------MTTQ
IYQVPVVSNGLRETESILQIVDSLEKLEKVFNDMYSTISARVSHEKSRIDNVANRLNNAQ
HKVNQ---IVGSKQAITVFSSAKYPADKKWG--DYVPIYSGKHKLPFK--------PSH-
YHGLNS------------------------------------------------------
-------------------------------------EDSPIKKRPEDSYLDVNDLVFIE
KSIDTTSKE---------------------------------------------------
VEVKEGLGRIP-AQIPSVSNLLLFNTQENPYK----------KYSNTLDNLSGG------
--DGGEDDYTIFGDQLSKKKRLGDAPVTVKD-GDSRIDAENVKIGYEPGTFEIP------
----VYNFPSILP-LPNVAENITWAAESQ-------------------------------
--------------------SIAPSQKATL------NLLPTYDNSNSGSA----------
--------------------PVNQSSGGDNNVNNNNNNNNSNNSTGIMQPPQPTNAPPPP
PPPPQSANAPPPPPPPPVSAPPPFNPPSVN----------SNNDDDDDDDDDNGGG----
-----------------------------------GGPGGAIGDLLADIRRGH---KNRL
KKADVGGDNGDGEDNKPPP-----------------------------------------
-------VSDGGGGLMGDLFKKLALRRQSIATTKSTK-----------------------
------------------------------------------------------------
------KQSKSKKED----------------------TDDQDGESDTD--SSEWE-----
--
>AysWASH_A_fl
-------------------------------------------------------MSSTQ
IYQVPVVSNGLREPESLLQIVDALASLDNVFNNVYTSISSRVSKEKSRIDNVSNRLSRAQ
CKVDS---IVGSRNAITVFSSARYPSSNQWT--DYSPLYSDKARVPFN--------PSSS
NYQLND------------------------------------------------------
-----------------------------------VVATRQQQQQQDSQEVLGEHVVFIE
KSMKGLAKNE--------------------------------------------------
ELEKEGLGQLP-QHISSVSNLLLFNTQENPYK----------KYPNSLDNMKDG------
--MDNTNQGRGHQVLLHGRRRLQAPPVSVEK-GESIVQTKSGWIPQMSINLSDLQ-----
----QNVFPTSLP-LDHVAENINWNNQEEQQ-----------------------------
--------------------TIAPSNIIY-------SSLPIFVTDDTPSV----------
-----------------DVNQIPDVTRASGIAPVVQQPQQLPPSGLPPLPPPQPQQTLPI
LSVIATQQLVPPAPPGPITAPPAPPTPSAPITRQ------SPVSTVHQADDDNIGKR---
-------------------------------VPTPHGQSTGTGDLLADLQRDH---MARL
KKFVP----EEEKPRA--------------------------------------------
---------------VNDFAAIFRDRLQERWEAMK-------------------------
------------------------------------------------------------
-------------------------------------PDDSDPEDESD--DTAWIDD---
--
>AysWASH_B_fl
-------------------------------------------------------MSSAQ
IYQVPVVSNGLREPESILQIVDALDKLDKVFNEVYTSISSRVSKEKSRIDSVTNRLNNAQ
FKVNQ---IVGSRNAITVFSSAKYPANKEWI--DYSPLYSDKARAPFK--------PSH-
-YHLHD------------------------------------------------------
--------------------------------------------KPQDTYLEVNDLVFIE
KSIDAASKEIS-------------------------------------------------
--IKEGLGLLP-HHIPSVSNLLLFNTQENPYK----------RYSNTLDNLSGT------
-------ESDKPQVLGDKKKKIGAAPVTVEK-GDTLVQANGPGDGYHPTINPVELP----
----NNSFPLDLP-LPNVAENIGWAAEQQI------------------------------
--------------------GIAPSNQVS-------ASLPIFDSAAGGEA----------
---------------------------MAGPATSVQPP---SNSGAPPPPPPSGAPPPP-
----------PPPPPPPSSAPPPPPPPPPPSSRPP-----PPPTSAPEMDDSDHDQK---
-----------------------------------GSDGSAIGNLLADIRNGH---KNRL
KKVVTKGDNSDDEDDAPPPK----------------------------------------
--------KSGGGDVMSDLFLALSRRRQSIASEKKKAPAG--------------------
------------------------------------------------------------
-------------------------------------KKQEYSDDESDSESSEWE-----
--
>DifWASH_B_fl
--------------------------------------------------------MSAQ
IYQVPVVCNGLREPESIAQIVDALDKLDKVFNDVYTTINSRIQRERGRMESVTGRLNNVQ
YRVNQ---VVGSKSAITVFSSARYPTEKKWP--DYSPLHADKSKAPFK--------PSH-
-YHLHG------------------------------------------------------
---------------------------------------IPFK-RNDDNYLEVNDLVFIE
KSIDSAGRE---------------------------------------------------
ILATEGLGHLP-GHIPSVSNLLLFNTQENPYK----------KYTNTLDNLQGV------
-----QSDAVPQVRTDSKKKKLQAAPVTVEK-GDVLPAMEGTNVNYKTVINPAELP----
----TYDFPSALP-LRGVAENIGWVVDNLS------------------------------
--------------------TIAPSNQVSAALPIFDGQQPSADNYTEPVAATQS------
-------------------VAVQQPQQPTQQIAQQSQQQ-SNMGMGMMAPQQPVTTNQQP
PIYTNHTTTPIQP-----NIPTSIPATLVH----------GGDDDDDDDNDEQTSN----
--------------------------------------GSPIGNLLADIRKGH---KNRL
KKVEVKGGGDDDEDQDEDDKPPP-------------------------------------
--------KKGGGDVMSDLFLALSRRRSSIAATKKKG-----------------------
------------------------------------------------------------
------KKQVSDSEG-----------------------------SDDD--NEDWKV----
--
>DifWASH_A_fl
-------------------------------------------------------MSSAQ
IYQVPVVCNGLREPESINQIVDALDKLDKVFADVYSSISNRIQHERNRMEGITGRLNNVQ
YRVNQ---VVGSKSAITVFSSAKYPTEKKWP--DYNPLYADKARLPFK--------PSH-
-YNLHD------------------------------------------------------
-----------------------------------------VKRKNEDIFLEVNDLVFIE
KSIDAASKE---------------------------------------------------
ISVKEGLGHLP-SHIPSISNLLLFNTQENPYK----------KYSNTLDNLSGGG-----
-VTGEDGAPLLLGD---KKKILHAAPVTVEK-GDVLPSVEGGNVNYKTVINPAELP----
----SYDFPSALP-LRGVAENIGWVVGDSNS-----------------------------
--------------------TIAPSNQVSS-------ALPIFESSEAMPS----------
----------------------SSTTASQPPVYNNNINNNNTNIMNTNLPPTTGAPPPPP
PPPPPPSGAPPPPPPPPPPKMSASLPTTLQ-----------DDSDNEQADDQNTDG----
---------------------------------------SAIGNLLADIRKGH---KNRL
KKAQEPAEKPLVAEVVEE------------------------------------------
---------EQPKSIMNDLILALSRRRTSIASTKKSS-----------------------
------------------------------------------------------------
---------KNKKQQ------------------------DSDSDSDSD--SSEWE-----
--
>TctWASH__fl
---------------------------------MAIFLPACPPPTHTLPPPRAKTSLRLL
LLLVVVTPPDLREPENLHQIFDALQYLEHVVDSVFAKVGSDVKRQKRRVGRMAKRVAVAR
NKIKH---LANSTEATRIHSPAHYPGRKDYE--RAHMLHDPFRPLLLK---------RR-
RHMMGP------------------------------------------------------
----------------------------------------MREVDYDARLANAVDVDLVQ
KHVTEAKSRE--------------------------------------------------
QIELEGLGRLP-DNITSVSSLLLYNSTENPYK----------AYV-STDNLLGD------
-------DASVP---VKPEVLIGAAPESIAN-GPQRTQYGETTFIYHPKVGELP------
----PSRLPDVVTGLANIATDVNFVSEAP-------------------------------
-------------------QPMGPAANNA-------PVLPTVKEIIPEPS----------
---------------------VRQPNLRDHYRGRIFDQ--------------------PP
PPPADHARVSAAASSGRVSRPSGSKPSGLT------------------DAPAKSGG----
---------------------------------------------LTDTPL---------
------------------------------------------------------------
------------------------------------------------------------
------------------------------------------------------------
------------------------------------------------------------
--
>DcpWASH__fl
--------------------------------------------------------MSTQ
IYQVPVVSNGLRETESILQIVDSLEKLEKVFNEMYTTISTRVAHEKARIDNVASRLNNAQ
HKVKQ---VVGSKQAITVFSSAKYPAEKKWA--DYVPIYSGKNKLPFK--------PSH-
YHLHE-------------------------------------------------------
--------------------------------------DEQIKNRAEDSYMDVNDLVFIE
KSIDAASKE---------------------------------------------------
VEFKEGLGRLP-QHLSSVSNLLLFNTQDNPYK----------KYSNTLDNLAGG------
---SGEDQVQIFGD----VRFPTAPPVSVEK-GDIRPEAENVKINYEPGAFEIP------
----EYNFPSALP-LPNVAENITWAAGNDQQ-----------------------------
--------------------SIAPSQQVVL------NLLPTYDSLANAQN----------
-------------------------AAVNNNPDGGQQPPTQNNASAPPPPPPTTSSVPPP
PPPTGAPPPPPPPPPPPSGAPPPPPPPMMAS---------SNNNDDDDDDDDKGTD----
--------------------------------------GSARGDLLADIRRNH---KNRL
KKIEKNEDDDSGPPPPP-------------------------------------------
--------KPSGGGVMDDLFKALAFRRQSIATTKGKKQTKAK------------------
------------------------------------------------------------
------KQQQEEEDD----------------------DDQQDGDSDSE--SSEWE-----
--
>PppWASH__fl
-------------------------------------------------------MSSAQ
IYQVPVVANGLREPESILQIVDALDKLDKVFNDVYTSISARVTRERSRIENVSNRLDNAQ
FRVNQ---IVGSKSAITVFSSAKYPANKQWI--DYSPLYTDKARSPYK--------PSH-
YNLHD-------------------------------------------------------
-----------------------------------------VTTKPQDTYLEVNDLVFIE
KSIDAASKE---------------------------------------------------
ISVKEGLGLLP-HHIPSVSNLLLFNTQENPYK----------KYSNTLDNLSGK------
---DG-DQLQVLGE----KKALHAAPHTVEK-GDVLPQADSMKVNYQPTINPIDLP----
----SYNFPSALP-LPNVAQNITWAAEQL-------------------------------
-------------------VGIAPSNQVVA------ANMPIFDGSAPVTA----------
--------------------DPNAATGG-VPSSAPPPPPPSGSAPPPPPPPQAFNTNAPP
PPPPPAFNNSAPPPPPPPASRPP---PPSAD--------------DDDDDDDHAGG----
-----------------------------------NSDGSAIGNLLADIRKGH---KNRL
KKIEEKGSDDEDDERPAP------------------------------------------
-----TKQKASTGDVMSDLFLALQRRRSSIASTKKKA-----------------------
------------------------------------------------------------
------PASKKQHDS----------------------DDDEDGSSGSE-----WE-----
--
>AcWASH__fl
---------------------------------------------------------MAQ
VFSVPVVFPNTRQDDSLFQIFDALEGLESVVEDVFGRIKNRVSHEKSRIDAISSRIDTAK
AKVAR---VAGSTKAIAVHSSARYPAPKQLE--EYHPLYIDVPRVPPK---------HPK
HRLPEAPQ----------------------------------------------------
-------------------------------------MPILSLRDPLGDDPFLPESTHLR
RSEKSEGTRNEPEKRF--------------------------------------------
-DLREGLGRLP-TELESISSLLLFNTQDNPYK----------KYV-SLDNLAGK------
------EVAAPVQD----KKSLADAPTTLGT--DDLPHVGLVEYGYKPVLGDVP------
----EFNLPSVLPDLTMVADINWNSADLP-------------------------------
--------------------EFAPIAPSTK------NVMVDLPDVTPDKG----------
---------------------PDDGAAPDLDVPDVPLIDAGGGMPPPPPPPMGNISAPPP
PPPPAGAGAPPPPPPPAGNIPP---PPPAN--------------VPSFDEAPSGGG----
---------------------------------------DARSSLLDDIRRGH---KDRL
KKATPGNLEDAPPSLSGDNQSGAAVP----------------------------------
-------PPASTGDIFSDLIMALNRRRVGLKGEAPPK-----------------------
------------------------------------------------------------
KRTKKAKAPAAEAEIRLPDVDGDFAPPDLDDSPAVPDLGDDEGDDDEGSSDSEWEV----
--
>PpWASH__fl
--------------------------------------------FFQFTENSTANTKSVQ
VCQAPIVFPTVHQATTYSDVADALASLENLIDFVYSGITAKITHEKSRLSALSTRIEVAQ
VKTQR---LVGSQQAITVHSSSKYPAPSSWP--DPITTFGGVTQPLVL---------SQS
VVKAPN------------------------------------------------------
--------------------------------------KVEIHGPSKEMLMDVQEIALLE
KVQEPVERQ---------------------------------------------------
--TPAGLG-VP--KINHVPSLMLFNPTDNVYK----------RYA-PLDDLNSM------
--------ASKPRKRRVDTATLSTPPESIVG-GETMIRGKREITDWQPAPVAAM------
----EHDFPAVLP-LSHVANLNWVGKFAPHHPSD--------------------------
--------------------NIAPSLGNAHQLSFAEPSSITITSDAPRHTDHAVWNIPST
QAPAPTSNSAFPISASQNFTPNIVSSTPNPQTIAPYSALHAEHRHTEPYAANPNPNPGPN
PGPNLHGAQEVQAAHNRACVFDFSPPNFRFPDESTIPPPLNTESPQCDTALPIPRMPTLP
LPLRLPFPPPPPP-----------------------------------------------
------------------------------------------------------------
------------------------------------------------------------
------------------------------------------------------------
------------------------------------------------------------
--
>NgWASH__fl
------------------------------------------------------MSAIPH
IYEFPVVYQ-QNRIENIQQMLDSLEHLERISVSVFQKITDKVTEQRNTLQKVQQRAAVCK
KAVEWVQ-KERKNEATRVLSSPHYPDKDISNV-EYSPTFAARDRIGIQ--------QME-
FHKFN-------------------------------------------------------
----------------------------------------PGPNNILFNHKLYNPIEHFE
KSPTRQNKQSHN---------------------------------------------KIP
KKLDEGVGKLPFKNVQSVSELLCFNTNMNVYHKYHGADPLQANYHTTMMMMAMEG--TSN
KNDKNHDFASANNLYIDPAPPSLSKDSIYDMYWGSSASQEQNIKAFAPTRRELP------
----MFEFPSNLG-LPNIVDTAQWDLSLDNMP----------------------------
--------------------SIAPSS----------LPSLDLGNNNSTTSLNTN------
--------------------------AVPSSIDPTSSSIPSVPTNVPPPPVTSTGVVPPP
PVTMGNVPPPPVMSSSSVPPPPSGVPQPPSIPIVTP---SAEGTGDNDTDENENTESG--
--------------------------------------GGDRSDLLASIRNFS---KNKL
KKANKIRDKESSKEASAPQ-----------------------------------------
--------KSSGGDMMTDLFRKIGLRRNAIEGSKDEKKPKKKKKEKKPEEPIPPVPTPNL
TPNSTAPDSS--------------------------------------------------
---AATELPKMPPPP---------------------KRPQSEDDSDGSD-VDSW------
--
>PdcWASH__fl
------------------------------------------------------MTSSFP
IFEIPIIATDLRQEETIIQIADCLDYFATVTESLFTSICSRINQNKNKIAELQNRVSIAQ
E--------------TQIFSTSKYPGNDLPK--NYKSIFCNIERQNFNPTKVVMIEKSNV
NK----------------------------------------------------------
----------------------------------------NLSSVEE-------KLQFFH
VKCKPNLKKTD-------------------------------------------------
NQLENGLGQLP-KNIESVSSLLLFNTSENPYE----------RYV-ALDPMGA-------
------FTKIKKITFEKTVTEMEAAPISITQ-QESLNNQIRDDYFYSPSLGNVP------
----NLDAPLDLPDLPGIADDLKYNLDLDP------------------------------
--------------------GFAPSSS---------IGMPDLPPLLENMFDN--------
-------------LSNSKNSDVKINDNGNKLELPESNSSILPSELPINFNSLMNSTPLPH
SLPPPPPPPPPPPPPISPDDNAVNNNTVDN---------------ISATSLVTEVAST--
---------------------------------------DARANLMAAIRNAGG--KSKL
RPIQSGRDETKRIKEEKH------------------------------------------
-------LASKGGDLMADLHNKLIMRRKGISGKVKKDSGPTIS-----------------
------------------------------------------------------------
---AMDKVSAMIPPP----------------------TQQDISSATED---EDWEE----
--
>TicWASH__fl
---------------------------------------------------------MNH
VYKVPVIPQNLNKQETIVQVAEVLNHLTNVTDDILSHINNRIESSRKKISNISERVDKVK
MKINK---LNGAKKATQVFSSCKYPASDVNQ--PYISIFSDVK------------PPELV
RHKVKQ------------------------------------------------------
---------------------------------------KKAPSNDEHLD----KLYIYH
VKLKKNENKE--------------------------------------------------
--TFGGLGEIP-KDSECVNDLLLYNSGKNLYT----------NFV-MSDPLEI-------
-------SQQIKEQDHNDSSSIGAAPFSISE-RSTLTRSSTQNYFYTPNLGEVP------
----ALDVPLDLPDLPNIADDLRYDTELGP------------------------------
--------------------GIAPSVTTT-------PNIPDLPTIEPA------------
----------------------NPQPKEDFPEIELPPPPTPAKEIEEQVPEMLKRPNRPH
HPLN--------------------------------------------------------
-----------------------------------------------------------L
KATSADREQTTAKP----------------------------------------------
---------VTGGDLMADLHAKLSMRRKGISGTKKQESLDASS-----------------
------------------------------------------------------------
---ALEKISAMIPPP----------------------IRSESNENNTE--DEDWDD----
--
>BmWASH__fl
---------------------------------------------------------MEG
IYKINLVPSDLSTEEAILQIADTIDNLNGIVEDVFSRLTRRIKQNVDKTAKLNERIENSR
LKVEK---LTGMQRAIKVFSSAKYPSSITHE--HYRSVFDLEG---------YQHVPKNV
KLSAKT------------------------------------------------------
----------------------------------------RGPSDDKRIQE---KLHFYH
VKVAEPNSLKPDE-----------------------------------------------
--DFSLNAVID--NLETIGELLVFNTDESPYFG-----------VTSKTPTYK-------
--------PVIKKSNIENKSLIEAAPSSIMK--KDVLKREVDEYMYAPGMGMVP------
----EMEMPLDLPHLPGIAEDIQYTIATEG------------------------------
--------------------SIAPSVVTSPVTPIIAIPEVELPELPDLKELPDVKPEP--
-----------------------VAIPDIPDAPPSPVPVSVQALPPPPPPPPPPPPPPPM
KEVELTPSKR-------------------------------EEKVSPLSPPGTG------
---------------------------------------DAHADLMAAIRSAGGAGRAKL
RHAVDSEAPE--------------------------------------------------
-----STKPASTGDLMADLHAKLSMRRRGISGAERAGGS---------------------
------------------------------------------------------------
---VLHTLASIIPEP------------------------GDQSSPQHSSGDEDWD-----
--
>DepWASH__fl
---------------------------------------------------------MSH
-YKIQTIPHNLSKEETIVQMVEILDHLDAITQDVFSRVGKRLEENNAKLSSIFKRIDAAS
AKVAN---LKGDKKAKTVFSSSKYPAADINR--DYVSIFKEPV------------TVERV
RHEVPH------------------------------------------------------
---------------------------------------GKRVSTFEPVS----KLQFYH
VKVPEMNNNQ--------------------------------------------------
--VPEGLGDVP-SDISCVNDLLLFNTGKNVYK----------DFK-PNDYCKS-------
-------PTIIRQKDNYATSELGAAPVSISQ-RASMQQANKDSYFYTPKIEQLP------
----ALDVPWDLPNLPGIADDVRYEVEGSEA-----------------------------
-------------------AIISPSAVNSS-----QVVDVDLPDIS--------------
----------------------------TFTAVEVPSPPPPPPLIEIPLPPPIEQMPVEA
QKTAQPDKPPSVPQPPVHMAPPPPVHMEPP---------------PPVPTLQS-------
---------------------------------------DPRASLMDAIRKAGG--SKVL
RKTNEQSQ----------------------------------------------------
------ASAPKGGDLMADLHLKLQMRRKGISGSKQTDQGHLGGADS--------------
------------------------------------------------------------
---AFARMSSIIPPPTK-------------------SSDMGSSVSTDDDDDDAWNDD---
--
>AngWASH__fl
----------------------------------------------------------MH
TYSVPIVKHDIRHEETILDAINAFEYLNQVVEDVFGKINARIERNRARLEAIDGRVEQVS
ASVRK---LHETKQAIIIYSPSRYPAADVDP--TIEPTFTPTNGIALA----------EC
HFR---------------------------------------------------------
--------------------------------------LRDKPYLPSHSLQE--KIQFYH
VKSPRESER-------------------------------------------IFPFESAP
ARSGSGS-LQGRGLGPFLDTLLLFSEPAYVQQ-----------YRGQDWKRPV-------
------RKSSSHAVGGIREEKVLSSSSPIIR---SRMKKKSQDIFYTPSLNDAP------
----KLDVPIDLPDLPGIVSNINYVGNS--------------------------------
-------------------TLIAPSLQLA-------GIIEQLPSLEDLTS----------
----------------------AIDVADHHSKEKKVGESVPMPVPPIARSAPESVPAVAS
TAAXPPPPPPPPPPPPPPPQPVVETATAPATS------KPEAPKQKEPLPAPAG------
---------------------------------------NAHFNLMEAIRRAGGAEKANL
RHSDRREG--GGGRDGAASS----------------------------------------
---------GEPKSLIDDLHNKLQMRRKGISGTREPQEPQGN------------------
------------------------------------------------------------
---VIDRLSALIPPPA---------------------PKLAADASASESNEEDWE-----
--
>AndWASH__fl
----------------------------------------------------------MH
TYSVPVIKHDMRHEETVLDAINALEYLNEVVNDVFGKINGRIERNRERLQALDARIEKAK
DDVRR---LHDAKEAIIIYSPSRYPASDMEA--TVEPTFTATNGIRMS----------EC
SYR---------------------------------------------------------
--------------------------------------LKDKPYQPSHSLQE--KIQFYH
VKTVRDACER------------------------------------------IFPFERT-
TKAHR-LGNREQHQTAYLDELLLYGDGAYVRE-----------YKGQDWKRST-------
-----LRKGSVHGIV-IREERIMSTSSPMIR---SKVKKKTQDLFYTPSLSDAP------
----KLDVPIDLPDLPGIVSNINYVGSN--------------------------------
-------------------TLIAPSLQLA-------GIIEQLPSLEDLTS----------
----------------------AIDVADHHTDATVKEVKPTTDSVRPSASDQEKPKTVSS
IVTPSTASAAAAPAPPPPPPPPPPPPLPPASTTVPSGSTDDAVLKPVAEKRLTPAAPPVA
---------------------------------------DAHFNLMEAIRKAGGAEKAKL
RHNTSAQADTPNRRQQSSS-----------------------------------------
---------TEPKSLIDDLHNKLQMRRKGISGARDAQDGQVAPVTN--------------
------------------------------------------------------------
---VIDRLSALIPPPP-------------------AKLPVASGSDSNEEEEEDWE-----
--
>AeaWASH__fl
----------------------------------------------------------MH
CYNIPTIDPDLRHEETILQAINAFEFLNEVIEDVFGKVNRRIESNRERLHKLNARIEKVN
DQVAK---LKETREAIVIYSPCRYPGADLDT--KVLPTFTGANGILMR----------EA
EEVGN-------------------------------------------------------
--------------------------------------LREKSYVPSHSYQE--KIQFYH
VKSSSERHR-------------------------------------------IYEFDETR
ANQKG-----PRE-VQFLDSVLLFNSNQYAEE-----------YKGAEDKS---------
------RGSGRKTTGRIREERILSASSPIIR---NRSRKKGQDIFYTPVLNEAP------
----KIDVPVDLPDLPGIVSNIQYEGNN--------------------------------
-------------------TLIAPSLQLA-------AIADQLPELGELS-----------
----------------------AMEAKETVSTVASVAPPVPTNAPPMPPIAAPAPNVVIN
AQPPPPPPPPPPPPPAEILANSGGRKADEND-------GN--PVKKDTKPAAAG------
---------------------------------------DAHFNLMEAIRKAGGVEKANL
RHSDTKEGRTDSSKPSK-------------------------------------------
---------ANPQNFIDDLHNKLQMRRKGISGARENQEPGN-------------------
------------------------------------------------------------
---VIDRLSALIPPPP---------------------PKLEASASES-NDE-DWD-----
--
>CpqWASH__fl
----------------------------------------------------------MH
CYNIPTIDPDLRHEETILQAINVFEFLNQVIDDVFGKVNARIETNRTRLDKINGRIEKVN
EDVAK---LRETKEAIVIYSPCRYPAADLDV--TVLPTFTPSNGIRMK----------EN
DFV---------------------------------------------------------
--------------------------------------LQDRTYVPTHSYQE--KIQFYH
VKSSTDRHR-------------------------------------------IYSFDGTS
QESRN-----VHEGIQFLDSILLFNSKDFAID-----------CSGAVDQS---------
------RSSKKSGASRIREEKILSASSPIIR---NRSRRKGQEIFYTPSLNDAP------
----KIDVPVDLPDLPGIVTNIQYAGNN--------------------------------
-------------------TLIGPSLQLA-------QIADQLPELDTLV-----------
----------------------ATEAKEKP----PQNVPLPSVPLPTPIVNSPTVSAVA-
AAPPPPPPPPPPPPPPEMLV----RKDDESD-------GATRPVKKEPKTPVPPTTPTPV
---------------------------------------DAHFNLMEAIRNAGGVQKAKL
KHSEPKQGRTDSTKPSAATA----------------------------------------
---------GGPQNFIDDLHSKLQMRRKGISGARENPDQQAT------------------
------------------------------------------------------------
---VIDRLSALIPPPP---------------------PKMDASASES-NDEEDW------
--
>AmWASH__fl
---------------------------------------------------------MPK
RIEIGIIPDNLRHEETIVQIAEALDNLDSAVNYIFECIDKRLFQNSQRLSNVKDRATKLQ
DRLKYLQ-TNLNLKAVKMYSAARYPASHTYKEYELAVPPQYDNINKIPK------VYKCS
VPIKDITGAYLSSNC---------------------------------------------
-------------------------------------KTEDGQYITNNNLQE--KLQFYH
VRSKSNK---------------------------------------------EVYTDNEM
TFPFH----------LSSISAFLFNSMDDPYKIS--------------------------
--------MKQTSHKLSDKQQIEDAPDSIIQPWLSTEMDLPSSYLYTPTLGQVP------
----QINVPPSLPDLPGIVDDEKFILDLNSQ-----------------------------
-------------------SPIAPSSAVTTP-----TVRLDLPT-PISTIDE--------
-----------KDSNTKLDEIIPNVPNFVDSDYSKNLTELAPPPPPPPSILLNTNSDSST
SNIK-------------------------------------------------DSVKKSV
EDPRK-MKL------------------------------DDRSNLMEAIRNAGGIGRAKL
RRTVPPEEKGNRWSSA--------------------------------------------
---------SVGGDLMADLHAKLALRRKGIAGSGGS------------------------
------------------------------------------------------------
---ALERMSSMIPPPP------------KPSEAAASDRNSATSEYDSQPDTDDWDE----
--
>ApfWASH__fl
---------------------------------------------------------MPK
RIEIGIIPDNLRHEETIVQIAEALDNLDSAVNYIFECIDKRLFQNSQRLSNVKDRATKLQ
DRLKYLQ-TNLNLKAVKMYSAARYPASHTYKEYELAVPPQYDNINKIPK------IYKCS
VPIKDISGTYLSSNC---------------------------------------------
-------------------------------------KTEDGQYMTNNNLQE--KLQFYH
VRSKSNK---------------------------------------------EVYTDNNE
MTFPFH---------LSSISAFLFNSMDNPYKIS--------------------------
--------MKQTSHKLSDKQQIEDAPDSIIQPWLSTEMDLSSSYLYTPTLGEVP------
----QINVPPSLPDLPGIVDDEKFILDLNSQ-----------------------------
-------------------SPIAPSSAVTTP-----TVRLDLPT-PTSTMDE--------
-----------KDSNTKLDEIIPNVPNFVDSDYSKNLTELAPPPPPPPSILLNTTNSDSS
ISKNDNHSSLNP--SSVPLITPPPPPPPPPPPPPPPPPSSVSSESTVIEPQVKDSIKKSV
EDPRKTMKL------------------------------DDRSNLMEAIRNAGGIGRAKL
RRTVPPEEKGNRWSSA--------------------------------------------
---------SVGGDLMADLHAKLALRRKGIAGSGGS------------------------
------------------------------------------------------------
---ALERMSSMIPPPP------------KPSEAAASDRNSATSEYDSQPDTDDWDE----
--
>BoiWASH__fl
---------------------------------------------------------MPN
RTEIGVIPDNLRHEETIVQIAEALDNLDSAVNYIFESIDKRLFQNGQRLSNVKDRATKLQ
DRLKYLQ-TNLNLKAVKMFSAARYPASHTYKEYELAIPPQCDDINKIPK------VYKCS
VPIRDIPETYLSSNC---------------------------------------------
-------------------------------------KTEDGQYVSNNNLQE--KLQFYH
VRSKSNK---------------------------------------------ELYTDNNE
VTFPFE---------LSSINSLLFSSMDNPYKIS--------------------------
--------TKQTSHKLNDKQQIEDAPDSIIQPWLSSEMDLSSSYLYTPTLGEVP------
----QINVPLILPDLPGIVDDEKFVLDFNSQ-----------------------------
-------------------SPIAPSSAVTTP-----TVRLDLPT-PTSTIDE--------
-----------KDSSTKHDRTIPNLPGFADTDFSKDSTEPAPPPPPPPLIASDTSTSASS
NSKTDSRSSLVSSLLDPSIPPPPPPPLPPPPLSPPPPPPPLPPVESKTTIPESQTKDSDK
KKIVKDLNKAIKP--------------------------DVRSNLMEAIRNAGGIGRAKL
RHTVPPEEKEGNRWSSA-------------------------------------------
---------SVGGDLMADLHAKLALRRKGIAGSGGS------------------------
------------------------------------------------------------
---ALERMSSLIPPPP------------KPSDAVASDRNSATSEYDSQPDTDDWDE----
--
>BotWASH__fl
---------------------------------------------------------MPN
RTEIGVIPDNLRHEETIVQIAEALDNLNSAVNYIFESIDKRLLQNGQRLSNVKDRATKLQ
DRLKYLQ-TNLNLKAIKMFSAARYPASHTYKEYELAIPPQCDDINKIPK------VYKCS
VPIRDIPETYLSSNC---------------------------------------------
-------------------------------------KTEDGQYVSNNNLQE--KLQFYH
VRSKSNK---------------------------------------------ELYIDNNE
VTFPFE---------LSSINSLLFSSMDNPYKIS--------------------------
--------TKQTSHKLNDKQQIEDAPDSIIQPWLSSEMDLSSSYLYTPTLGEVP------
----QINVPLILPDLPGIVDDEKFVLDFNSQ-----------------------------
-------------------SPIAPSSAVTTP-----TVRLDLPT-PTSTIDE--------
-----------KDSSTKHDRAIPNLPGFADTDFSKDSTEPAPPPPPPPLIASDTSTSASS
NSKTDSRSSLVSSLLDPSIPPPPPPPLPPPP-SPPPPPPPLPPAESKTTIPESQIKDPDK
KKIVKDLNKAIKP--------------------------DVRSNLMEAIRNAGGIGRAKL
RHTVPPEEKEGNRWSSA-------------------------------------------
---------SVGGDLMADLHAKLALRRKGIAGSGGS------------------------
------------------------------------------------------------
---ALERMSSLIPPPP------------KPSDAVASDRNSATSEYDSQPDTDDWDE----
--
>AacWASH__fl
---------------------------------------------------------MPE
RIEIGIIPSNLRHEETIVQIAEALDNLGDAVSYIFDCIDRRLSENTQRLTNIKERAMKLE
DRLHYLQ-TNLNLKAVKMYSAAKYPANHTYKEYQMTIPSQREHIAAIPS------IYKCS
VPIKDIPEAYLSSNC---------------------------------------------
-------------------------------------KTEDGQYAANVSLQE--KLQFYH
VRSKAGKK--------------------------------------------DNLENDVE
PFPPQ---------LSSVSALLLFDSMDSPYEKT--------------------------
--------SMRSSRQSVNKQQIEDAPDSIVQPWLSSEMDASSSYLYTPTLGEVP------
----QINVPLTLPDLPGIVDDEKFVLDLNSQ-----------------------------
-------------------SPIAPSSAVTTP-----TVRLDLPT-PISDE----------
-----------RDSQSKTEDSAPHLPVLTGA----LTTASSPAPPPPPLPTVTINANSAV
SNEKISFQVMVP------------PPPPPPP------PPPPIAEPIVPTSNDGSEKKNKT
PNRPPMTTTM-----------------------------DDRSNLMAAIRDAGGIGRAKL
RPTVPDEKKRDRWSSA--------------------------------------------
---------SVGGDLMADLHAKLALRRKGIAGSTVG------------------------
------------------------------------------------------------
---ALERMSSLIPPPP------------KPTEASASDRNSATSEYDSQPDTDDWEE----
--
>CmfWASH__fl
---------------------------------------------------------MPE
RIEIGVIPNNLRHEETIVQIAESLDNLSDAVSYIFDCIDKRLSENTQRLTSIKERARKLE
DRLHYLQ-TNLNLKAVKMYSAAKYPASHTYKEYQMTIPPQRKHAPIIPN------AYKCS
VPIKDIPEAYLSSNC---------------------------------------------
-------------------------------------KTEDGQYAANVNLQE--KLQFYH
VRSKASKK--------------------------------------------DNPEDNEE
LLPPQ---------LSSVSALLLFDSMDSPYEKT--------------------------
--------STRSSRQSTDKQQIEDAPDSIVQPWLSSDMDASSSYLYTPTLGEVP------
----QINVPLTLPDLPGIVDDEKFVLDLNSQ-----------------------------
-------------------SPIAPSSAVTTP-----TVRLDLPT-PISDE----------
-----------KDSGSKMEDSVPHLPTTMTTA----LQEPTPPPPPPPTFTVNANCHDAV
NNEKIGFQQVAA------------PPPPPPPPPPPPPPPPPATDSTVSSSNNKTEKQEKT
MNRLSANTTT-----------------------------DDRSNLMAAIRDAGGIGRAKL
RPTAPDAKKCDRWSSA--------------------------------------------
---------SVGGDLMADLHAKLALRRKGIAGSTVG------------------------
------------------------------------------------------------
---ALERMSSLIPPPP------------KPNEASASDRNSATSEYDSQPDTDDWEE----
--
>LhWASH__fl
---------------------------------------------------------MPE
RIEIGIIPNNLRHEETIVQITEALDNLGDAVSYIFDCIDRRLSENTQRLTSIKERARKLE
DRLHYLQ-TNLNLKAVKMYSAAKYPANHTYKEYQMTIPPQYKHAATIPS------VYKCS
VPITDIPESYLSSNC---------------------------------------------
-------------------------------------KTEDGQYTANINLQE--KLQFYH
VRSKASKK--------------------------------------------DNPEIDDE
PFPSQ---------LSSVSAFLLFDSMDSPYEKT--------------------------
--------PMRSSRQSTDKQQIEDAPDSIVQPWLASEIDASSSYLYTPTLGEVP------
----QINVPLTLPDLPGIVDDEKFVLDLNSQ-----------------------------
-------------------SPIAPSSAVTTP-----TVRLDLPT-PISDG----------
-----------KNTR-DSAPHLPILTESMSARTNASLQEPAPPPPPPPTFFASA--DNTT
SNEKTNFQQIMAS-----------PPPPPPPPPPPPPPPPLAVESTVPTSNDSSDKKEKT
TKRLPAKTVT-----------------------------DDRSNLMAAIRDAGGIGRAKL
RPTVPDEKKCDRWSSA--------------------------------------------
---------SVGGDLMADLHAKLALRRKGIAGSTVG------------------------
------------------------------------------------------------
---ALERMSSLVPPPP------------KPNEASASDRNSATSEYDSQPDTDDWEE----
--
>PobWASH__fl
---------------------------------------------------------MPE
RIEISIIPNNLRHEETIVRITEALDNLNDAVSYIFDCVDKRLLENTQRLTNIKERAKKLE
GRLHYLQ-TNLNLKAVKIYSAAKYPANHIYKEYKMTIPLQHKHSAAIPS------VYKCS
VPIKNIPEAYSSSNC---------------------------------------------
-------------------------------------KTENGQYAANINLQE--KLQFYH
VRSKASKK--------------------------------------------NDLEDDAE
PFPPQ---------LSSVSALLLFDSMDSPYEKT--------------------------
--------SMRSSRQSTDKQQIEDAPDSIVQPWLSSEMDASSSYLYTPTLGEVP------
----QINVPLTLPDLPGIVDDEKFVLDLNSQ-----------------------------
-------------------SPIAPSSAVTTP-----TVRLDLPT-PISDN----------
-----------KESQSKIEDNVLHLPVPNRITSTTTASQEAAPPLPPPPTFTVNN---IA
NNEKIGFQQVPP-------------PPPPLPPPPPPPPPPP--IVEPTVSNDDSEKKDKT
ANLPSATT-------------------------------DDRSNLMAAIRDAGGIGRAKL
RPTVPDEKKRDRWSSA--------------------------------------------
---------SVGGDLMADLHAKLALRRKGIAGSTVG------------------------
------------------------------------------------------------
---ALERMSSLIPPPP------------KPNEAATSDRNSATSEYDSQPDTDDWEE----
--
>SoiWASH__fl
---------------------------------------------------------MPE
RIEIGVIPNNLRHEETIVQIAEALDNLGDAVSYIFDCIDRRLSENTQRLTNIKERARKLE
DRLHYLQ-TNLNLKAVKMYSAAKYPANHTYKEYQMTIP-QRERTTTIPS------VYKCS
VPIKDIPEAYLSSNC---------------------------------------------
-------------------------------------KTEDGQYTANINLQE--KLQFYH
VRSKAGKK--------------------------------------------ENLEDDME
PFPPQ---------LSSVSALLLFDSMDSPYEKT--------------------------
--------SLRS-RQSADKQQIEDAPDSIVQPWLSSEMDASSNYLYTPILGEVP------
----QINVPLTLPDLPGIVDDEKFVLDLNSQ-----------------------------
-------------------SPIAPSSAVTTP-----TVRLDLPT-PISDE----------
-----------RDSRTTIDN-VPHLPVLTGATSAMATVSLPAPPPPPPPTTSINAN-SAS
SNEKVNFQQ-------------VVAPPPPPPPPPPPPPPP-IAEPTMPMSPDDSKKKGKT
VSNRPPATAGM----------------------------DDRSNLMAAIRDAGGIGRAKL
RPTVPDEKKDDRWSSA--------------------------------------------
---------SVGGDLMADLHAKLALRRKGIAGSTVG------------------------
------------------------------------------------------------
---ALERMSNLIPPPP------------KPNEASASDRNSATSEYDSQPDTDDWEE----
--
>HrsWASH__fl
---------------------------------------------------------MPE
RIEIGIIPNNLRHEETIVQIAEALDNLDDAVSYIFDCVDRRLSENTQRLSNIKERARKLE
DRLHYLQ-TNLNLKAVKMYSAAKYPANYTYKEYRVTIPPQHKSSTIIPS------IYKCS
VPIKDIPESYLSSNC---------------------------------------------
-------------------------------------KTEDGQYAANINLQE--KLQFYH
VRSKVSKKT-------------------------------------------NNLEDDEE
PFPPQ---------LSSVSALLLFNSMDSPYEKT--------------------------
--------SMRSSRQSNDKQQIEDAPDSIVQPWLSSEMDSSSNYLYTPTLGEVP------
----QINVPLTLPDLPGIVDDEKFVLDLNSQ-----------------------------
-------------------SPIAPSSAVTTP-----TVRLDLPT-PNSDE----------
-----------RDSQLKIEDNAPCLPVLTENVPAATAMSSRESAPPPPPPALVANANSTA
SNSKSNYQQIMA------------PPPPPPPPPPPPPPPP-AAESSVPLSNDNPGKKEKT
VNRPPARNIT-----------------------------DDRSNLMAAIRDAGGIGRAKL
RPTVPDEKKRDRWSSA--------------------------------------------
---------SVGGDLMADLHAKLALRRKGIAGSTVG------------------------
------------------------------------------------------------
---ALERMSSLIPPPP------------KPNEASASDRNSATSEYDSQPDTDDWEE----
--
>NavWASH__fl
---------------------------------------------------------MPE
RIEISVIPQDLRHEETIVQIAEALDNLNFAVDHIFDSINERISENNKRLGVIHTRATKLQ
GRLDYLQ-TNLKLKAVKMYSAAKYPANHTYKEYKLAVQPKSRKEILNNC------IYKSP
VSISDKFDTPLTSNS---------------------------------------------
-------------------------------------KVENGQYASNLNMQE--KLQFYY
VKSKPSKKTK------------------------------------------DYEVDVDQ
ARHNN---------VSSVDALLPFNNNASQNIV---------------------------
--------NIQS-VQCEDKSQIEDAPDSILQPWHTADMESPSTYLYAPALGQV-------
----QYNVPLTLPDLPGIVDDERFTLDLTFQ-----------------------------
-------------------NPIAPSSAIATP-----ISRKDPPTLPITEQNLE-------
-------------KRQSSEKPIPKDQSSSLPSSSTLHSVQSKAELPIDSSPITPTTFNTF
SPPPPPPPPPPPPPPPPVSPPEEEEKKAAEK-------KPTKKTIS-IKPSAG-------
---------------------------------------DDRSNLMAAIRDAGGLGRAKL
RHTVAADKAKDRWSSA--------------------------------------------
---------SVGGDLMADLHATLSLRRRGIAGSATN------------------------
------------------------------------------------------------
---ALVRMSSMIPPPP------------KPNESSASDRNSATSECESQ-DDDGWEE----
--
>GomWASH__fl
------------------------------------------------------------
MFAVPIVPPDLRHEETIIQAAYALDCLQKTINKIFIRIDERIEFNNVKVKQLGERIHKAQ
SKVKS---LLGTHKALRIYAPSKFPGTQAFQ--NIPITFDSDLWADMSKND---------
-------DEAPAQNY---------------------------------------------
-------------------------------------KVESKMDPCTMSMSE--KLLFFH
VRSTGRDVPS-------------------------------------------NLKAQRI
KVNQTQGLGKVSGNLTSVPSVLLFNTDVSVYDLDNTHEKKNNYLKCAQG-----------
-----LHGQHQQLHYGNQKHLLEPAPHSLAHR--NEKFSPAGMLRYTPKLSEAP------
----DLDLPMDLPDLPGIAGDLRYENQEGK------------------------------
-------------------QQIAPSSILVV------ENLPDLPKLLSEDIKAG-------
---------------QDDKKNYQKDQ-----------------AMPSSTAPKVETLHESF
TTPPPPPPPP--VSPPFAILPVTGSAKADSS-------IPSNK-----------------
----------------------------------------PRTELLEAIRQAGGIGKAQL
RPTAATPLSTKNSEAKKGSNP---------------------------------------
---------HASDSFMADLHNKLLMRRKGISGSNKEEESAVSLLKQSTQSAYKSPFGNP-
------------------------------------------------------------
---VISRLSSLIPPP----------------------KDSEDDDEDRNDDDTDWID----
--
>IsWASH__fl
--------------------------------------------------------MKFQ
PYEAVLIPPDLRHDECIVQVADCLDHLDRVTAAVMDGILARVAEYRSRLQDIQARADLAR
AKISI---IRGSSKATKVFSSYKYPSKEPEASNGAPRPSAVEVPLLRSH-----------
------------------------------------------------------------
------------------------------------ARVKSQHTAPDDRLLKE-KLQFFN
VRPPSKPTP--------------------------------------------------D
ARGEEGGLGRLPDCTDSVGSLLLFNTGESPYTKYVMRDPLGAVARTSAATKGAG------
------------------DTQGNLMAAPASMSGASQRDVPHEAFLYTPGRGQAP------
----QMNVPAALPDLPGVADDLSYSEELG-------------------------------
-------------------PSIAPSWL---------PELPEIPEGNS-------------
------------------LPTEAPTDCPLP--------------------PESSTDCCPP
PQTASPELPTACDAAPPAYETTVADLSEPSADGG--------RTEEAVSEPCRDVVPEDG
---------------------------------------SARASLLESIRKAG--GKAAL
RSARREQHKKQAA-----------------------------------------------
---------APAGDLMSDLRSKLQLRRKGISGDQDGSRRAAPVPQVTS------------
------------------------------------------------------------
---PLDRVLEIIPV------------------------HQRDSEDNTSTTDTEWNDSD--
--
>DapWASH__fl
----------------------------------------------------------MA
VYEIPLVSSNLRPNEMIIQMADTLEFLDQVSCDIFARVTQQIQESRTRISNIHKRVEVAQ
SKIDG---LKGSRKATKIFSSSRFPGNLQANSKSIFHKTSVKFSRTKID------FDGS-
ESIVD-------------------------------------------------------
-----------------------------------------------------GDMVFYP
THQQNGTRRQTPAP----------------------------------------------
--------------PSSVSELLIFNTEDLAFQ---------RQSNSDKSSKST-------
-LRRKH------DSEISTDTSIGEAPWSISSQRDQLERSNPLNFSYMPGLGDVP------
----ELDLPLALPDLPGVADDLAYNEDVG-------------------------------
-------------------PGIAPSLI---------AALPDLSQLTENIK----------
---------------------------TVKHSPVPPPPPPFIPAPVISTPPPPPPPLATI
SLPPPPPPPPPVNLPLPPPPPPPPVPTLP----------AVKA-SPSVPAP-S-------
------TKPSAAP--------------------------LDRSNLMAAIREAG--GLNKL
KSSARVKHTQAVKEQQQSGSSKSSASTSHQ------------------------------
---------APAGDLMADLFNKLSMRRKGISGQNQEVAG---------------------
------------------------------------------------------------
---PMERISAMIPPPP---------------------HPAGANVSSSD-EVEDWK-----
--
>RhpWASH__fl
-----------------------------------------------MPILISEKEMRKQ
QQIIPIVQQDLSHEETLVQIAFSLESLEKIVSNIFTNVECAIERKKKRLQNFQSRCEIAK
QKVEK---LANINKSIKVYSCNKYPGPRTELFYKNPLNRIVEINEPNIK------IKGTI
LPVDKFSLKEKLKFY---------------------------------------------
---------------------------------HVRDSIQTLKNNSETSPLEGLGIL---
----PSNCSR--------------------------------------------------
-----------------INSILLYNTNQNLFKNYKLIDPLGNVVEQLDT-----------
-------SSVDNDKSADTE----PGPISVGSSGSLSYKNIH-NYFYSPSVQDVP------
----DIDAPLNLPRLTGIAGDLRYIADQHIR-----------------------------
------------------------NVEH--------KVSPVLTDVSSNSE----------
------------------IEFLVKEDEDS---------------------------FESG
SPQPPPPLPPPPPLPPPIFDNEVESKEVPQE-----------KTQTIVSS----------
---------------------------------------DVRANLMEAIRQAG--GKSKL
KHVSYDEHEPII------------------------------------------------
---------PQSKSLMDDLHEKLQMRRKGISGKIDNTDG---------------------
------------------------------------------------------------
---MLDRIVSMIPPPP---------------------APVKHPEED---DDEDWDD----
--
>AypWASH__fl
------------------------------------------------------MVKVNK
EAYVPLLPYDLGYEETILQVIKSLDYLDKVVECVYEHVRGNINSQKLEIVKLSDKLNNIA
NKVQL---LSNTKKSIQVYSSSKYPATHLQKDYEYSYDFEIKSDITDNI-----------
------------------------------------------------------------
-------------------------------------QVSHQIYAS-NNPND--KLKFYH
VDDESKKLSKN----------------------------------------------NKN
IIQMKGLGTLP-DGINYINSLLLFNSNENLYKNNLYKNYVL-----S-NPYKV-NLYKNY
VLSNPYKVKITQTNKQVEKIENINK-PVFTL--PLNDTENQFNYSYTPEYEEVP------
----SIDVPADLPDLPGIAGDVLCFKNEEEENIG--------------------------
-------------------TPMVCNPSSV-------VNLPSFDELDDIKNKEIV------
----------------------SDNLIQTDKEIIKPVEPEELSTVAYNIQN---------
------KVDHIEDIDNSIKKD-------QNVNKMYN---DNI------------------
---------------------------------------NTRSVLMDEIRNAGGLQKAKL
RSVVDRKTNNETM-----------------------------------------------
---------PTGDGLMADLHKKLAMRRQGISGDNKQNDSSLEG-----------------
------------------------------------------------------------
---VIYRMASTMLPPN---------------------LESESEVDGDDDTEDDWDD----
--
>MydWASH__fl
-------------------------------------------------------MYLH-
--ELFLIRPDLRHEETIIQTANCLERLTNIINEVFDKIDRRIENNCNRIKSLNSRSSAVR
KKINS---LTGINKATIIFSPVRFPTVLNIN---ENGSVKKIKTEK-----------DLQ
NSD------MQFLDGIK-------------------------------------------
-------------------------------------FEAAAR---RSISDK--SKFYYV
DKPDRSNNCS--------------------------------------------------
-------ESFPYY-TETINSLLLFNTQKNIYS------------KHQISGD---------
-CTKHKKKTTNKPPSPTDIVRMEPSPLPILN-RNMSTRKVNEDLFYTPSFFNAP------
----ELDLPQYLPDLPGIADDIEFN-VDDS------------------------------
-------------------IDALVQKPVATV-----NRTIDIPEIAYQT-----------
------------------------------TDNTNKDVEINNVAKCEDTTNLSAAVSQII
PPPPPPPPPMPNKP---KTAAVHAKNQQPDD---------INALLNSIRSGKTLRKVDR-
--FDIKEKVIVEDS-------------------------NPHSSLMASIRQAGGAEKAKL
RAITLGAEKQQN---------NTS------------------------------------
---------TGSGDLMADLHKKLALRRKGISGTKQDNSK--TVSDTLRENAQG-------
------------------------------------------------------------
-FNLIDSISSMIPVP-------------LHSTKERNES------DDDSD----WD-----
--
>DmWASH__fl
--------------------------------------------------MEES-PYLHS
PYQVAIIATDLHHEDTIIQAAQSLDCLHKTINSIFERIDARLARNGSKVEDINNRVKRAQ
AKIDA---LVGSKRAIQIFAPARFPASDVLA--PLPATFPQVAANP----------LMEQ
QVD-------QLPQGT--------------------------------------------
-------------------------------------YSSHS--AADQKPDD--ADIFFH
VRGDREQESP-------------------------------------------LVAERKI
TNRTAGLGILPAGGVRSVPSLMRFNTNEFAYG------EDLNAWKRSLPPQ---------
--NARR--VASQSTQLTGEKQLAPAPHSLAH-GTTKLATPAGDLRYNPAALAAP------
----AIDVPLDLPDLPGIANDLQYEPVEEQ------------------------------
-------------------TPIAPSQQF--------GDLPELPDLGLEE-----------
--------------------------QDIIVQAIAAQTHIPGPVRRKSVGQCPSPVTAA-
PPPPPPPPPPPPPPPPAQTSAIPSPPPFPTK-------GAVKPLSPSLATPLNMPQ----
------PPPATE---------------------------DPRSELMAAIRNAGGVHGGRL
RSPAAAPLDVVD----------NSRSKAG-------------------------------
--------GAVTGDLMADLHNKLMLRRKGISGSQNPVEA--TAGNP--------------
------------------------------------------------------------
---LMQQLSRVIPPP-------------VQPRKGSKSS-DEHSEDDEDG----WN-----
--
>DaWASH__fl
--------------------------------------------------MDDSRPFLRS
AYQVSMIPSDLHHEETIIRAAQSLDCLHKTINSIFERIDARLARNGAKVEDINSRVKRAQ
AKIDA---LVGSKRAIQIFAPARFPASDVLT--PLPATFTQVARSL-----------MEM
QEPR------QQQQQPEF------------------------------------------
----------------------------------SRRFNSGAGATDEQKPDE--EPVFFH
VRAEQEHEAP-------------------------------------------LVAERKL
TNRTSGLGDMPKSGVRSVTSLMRFNTNEFAYG------EDLNAWKRSLPPQ---------
--NGKR--AVNPLAKTTDENLLAPAPHSLAH-GTTKLATPAGDLRYNPAAQAAP------
----AIDVPLDLPDLPGIANDLQYQPVEEK------------------------------
-------------------IPIAPSFQY--------GDLPDLSKLEVEE-----------
--------------------------QEVTVQAIAAQTHIPGP-RKSGVG-VPPPSALP-
--PPPPPPPPPPPPPQPQTKKPPSPPPFPTK-------GAVKPLSPSPNTPLRMPA----
------PPPTTV---------------------------DPRSELMAAIRNAGGAQGGRL
RSPAAAPLDAVD----------SKRSKAG-------------------------------
--------ATASGDLMADLHNKLMLRRKGISGSQNPGEA--TSGNP--------------
------------------------------------------------------------
---LMQQLSRVIPPP-------------VQPRKGSQSSEEQRS-DDDDV----WN-----
--
>DerWASH__fl
--------------------------------------------------MEES-PYLHS
PYQVAIIATDLHHEDTIIQAAQSLDCLHKTINSIFERIDARLARNGSKVEDINNRVKRAQ
AKIDA---LVGSKRAIQIFAPARFPGSDVLA--PLPATFPQVAANP----------LMEQ
QVD-------QQPQRP--------------------------------------------
-------------------------------------YSSHS--PAEQIQDD--ADIFFH
VRSDREQESP-------------------------------------------LVAERKI
TNRTAGLGSLPAGLVRSVPSLMRFNTNEFAYG------EDLNAWKRALPPQ---------
--NARR--VASQSAQLTAENQLAPAPHSLAH-GTTKLATPAGDLRYNPAALAAP------
----AIDVPLDLPDLPGIANDLQYEPVEEQ------------------------------
-------------------TPIAPSQQF--------GDLPELPDLGLEE-----------
--------------------------QVITVQAIAARTHIPGPARKKSLGQCPSPVTVAS
PPPPPPPPPPPPPPPPTQTTGIPSPPPFPTK-------GAVKPLSPSLSTPLNMPP----
------PPPATE---------------------------DPRSELMAAIRNAGGVHGGRL
RSPAAAPLDVVD----------NTRSKAG-------------------------------
--------AAATGDLMADLHNKLMLRRKGISGSQNPVEA--TAGNP--------------
------------------------------------------------------------
---LMQQLSRVIPPP-------------VQPRKGSQSSDEALSEDDEDG----WN-----
--
>DgWASH__fl
--------------------------------------------------MEESDRCVHS
AYQVSIIPTDLQHEETIIRAAQSLDCLNKTINSIFGRIDARLARNGVHVQLINERVLRAQ
AKINA---LVGSKKSIKIYAPARFPGTSTLNI-NISATFPQVVDHQKPT-------SMET
STSSAAAVPAEFSQRRR-------------------------------------------
----------------------------------HTNNLNDALEEQPSGAEL--DTVFFH
VRGEEQLETP-------------------------------------------LVVERQQ
TNRMAGLGTLP--ETKSVPTLMRFNTNEFAYAGGQDGNEDLNAWKRTLPPQRS-------
--SHKR---ATPAVAARSSALLAPAPHSLSH-GTIKLATPAGDLRYTPAALAAP------
----AIDVPLDLPDLPGIANDLQYEPVEEQ------------------------------
-------------------TPIAPSHQF--------VDLPDLPGLNENEPEPQPED----
-------------------EKAIEMEQAITVQALAAQTHMTRKNNHRTVPPKGVKTAAPP
PPPPPPPPPPPPPPPQLMPPAAFAEQNFPTD-------GVIKPISPSVQTPLNIPSS---
------RAPPPA---------------------------DPRMELMDAIRKAGGAHGGRL
R--AAAPIDLDVVDTQNNAANLATRSRAG-------------------------------
---GSGAANSSGGDLMADLHNKLMLRRKGISGSQNPAEQ---SGNP--------------
------------------------------------------------------------
---MMLQLSKIIVQ---------------KQSKVSISSDERNSDDDDDDDAAAWDE----
--
>DmoWASH__fl
--------------------------------------------------MDESETYVHS
AYQVSIIPTDLHHEETIIRAAQSLDCLNKTINSIFGRIDARLEKNGAKVQHINERVMRAQ
AKINA---LVGSKKSIKIFAPARFPGHGILN--NIPATFPAVAKES-----------MDV
PTPTQKHSTTAISERR--------------------------------------------
----------------------------------QRNRNADSASDSNSAVDI--DAVFFH
VRGEEQQETP-------------------------------------------LITERQL
TNSVAGLGPLP--PAKSVPAVLRFNTNEFAYGS-----DDLNAWKRNLPPQ---------
--NHKR---DVNN-KPKPTQLLAPAPHSLAH-GTTKLTTPAGDLRYTPAALAAP------
----AIDVPLDLPDLPGIANDLQYVPVEEK------------------------------
-------------------TPIAPSHQF--------VDLPDLPELTELSEK---------
-------------------LDVVPDNMVVTVQAIAAQTHMTRRSYTGTVPP--AAQCAPP
PPPPPPPPPPPPPPP----PPSQTTAKLSSD-------GAVKPISPSLETPLNIPES---
------RAPPPD---------------------------DPRSELMAAIRNAGGAHGGRL
RSSAAAPVNPNGDADAVGKQNATSRSRAG-------------------------------
------GSATSGGDLMADLHNKLMLRRKGISGNPNPVEQ---SGNP--------------
------------------------------------------------------------
---MLLQLSKIIAAP-------------MEKSKSSMSSDEGNSDDDDDADADAWE-----
--
>DvWASH__fl
--------------------------------------------------MDESETYVHS
AYQVSIIPTDLHHEETIIRAAQSLDCLNKTINSIFGRIDARLERNGAKVQHINDRVMRAQ
AKIDA---LVGSKKSIKIFAPARFPGSAILK--NIPATFPPLVQKP-----------MET
PTTT----TTELPQRR--------------------------------------------
----------------------------------HRNRNADSSSEQNSAADI--DSVFFH
VRGEDQQETP-------------------------------------------LVKERQR
TNRIAGLGSLP--AAKSVPALMRFNTNEFAYGGGINGTEDLNAWKRALPPQ---------
--GHKR---TVHKPKPIGTELLAPAPHSLAH-GTTKLATPAGDLRYTPAALAAP------
----AIDVPLDLPDLPGIANDLQYEPVKEQ------------------------------
-------------------TPIAPSHQF--------VDLPELPGLMEP------------
-------------------AAEVPVNLDITVQAIAAQTHMTRKSNPTVVPP--NMLQAPP
PPPPPPPPPPPPPPP----PPAQPAAKLPTD-------GVIKPISPSLXTPLSIPDS---
------RAPPPA---------------------------DPRSELMAAIRNAGGVHGGRL
RSPAAAPVNVDAVDTQNVH-N-TSRSRAG-------------------------------
-------GAATGGDLMADLHNKLMLRRKGISGSQNSADQ---SGNP--------------
------------------------------------------------------------
---MMLQLSKIIAAP-------------VEKNKGSMSSDEGNSEDDEDA----WE-----
--
>DrpWASH__fl
--------------------------------------------------MDTN-TYLQS
AYHVAIVPTDLHHEATIIKAAQSLDCLHKTINSIFERIDARLERNGAKVQDINRRVRRAQ
AKIDA---LVGSKRAIQIFAPARFPAGDVLV--SIASTFPQVAGKL-----------MEE
NHEN------AHCRQQ--------------------------------------------
--------------------------------------------ETASVADD--DNISFH
VRAEQEHEAP-------------------------------------------LVADRKM
TNRTSGLGGLPLTGVKSVPSLMRFNTNEFAYG------DDLNAWKRSLPPQ---------
--RTRR--TASQ-AKITTENLLAPAPHSLAY-GTTKLATPAGDLRYNPAALAAP------
----AIDVPLDLPDLPGIANDLQYEPVEEN------------------------------
-------------------TPIAPSQQF--------GELPELPGLEVEE-----------
--------------------------QEITVQALAAQTHVPVP-DKKTVRRSVGSVPVS-
--TPPPPPPPPPPPPPPTPQNVVTHPPLPTR-------GPIKPLSPSRETPLIMPP----
------PPPLPA---------------------------DPRSELMAAIRNAGGALGGRL
HSAAAAPLDVVD----------TTRSKAG-------------------------------
--------TSATGDLMADLHNKLLLRRKGISGSQNPGDP--TAGNP--------------
------------------------------------------------------------
---LMHQLSKVIPPP-------------VESGKSPQSSEEEHSEEDVDA----WT-----
--
>DpWASH__fl
--------------------------------------------------MDTN-TYLQS
AYHVAIVPTDLHHEATIIKAAQSLDCLHKTINSIFERIDARLERNGAKVQDINRRVRRAQ
AKIDA---LVGSKRAIQIFAPARFPAGDVLV--SIASTFPQVAGKL-----------MEE
NHEN------AHCRQQ--------------------------------------------
--------------------------------------------ETASVADD--DSISFH
VRAEQEHEAP-------------------------------------------LVADRKM
TNRTSGLGGLPLTGVKSVPSLMRFNTNEFAYG------DDLNAWKRSLPPQ---------
--RTRR--TASQ-AKITTENLLAPAPHSLAY-GTTKLATPAGDLRYNPAALAAP------
----AIDVPLDLPDLPGIANDLQYEPVEEN------------------------------
-------------------TPIAPSQQF--------GELPELPGLEVEE-----------
--------------------------QEITVQALAAQTHVPVP-DKKTVRRSVGSVPVS-
--TPPPPPPPPPPPPPPTPQNVVTHSPLPTR-------GPIKPLSPSRETPLIMPP----
------PPPLPA---------------------------DPRSELMAAIRNAGGALGGRL
HSAAAAPLDVVD----------TTRSKAG-------------------------------
--------TSATGDLMADLHNKLLLRRKGISGSQNPGDP--TAGNP--------------
------------------------------------------------------------
---LMHQLSKVIPPP-------------VESGKSPQSSEEEHSEEDVDA----WT-----
--
>DomWASH__fl
--------------------------------------------------MDAN-NYLQS
AYQVAIVPTDLHHEATIIKAAQSLDCLHKTINSIFERIDARLERNGAKVQDINRRVRRAQ
AKIDA---LVGSKRAIQIFAPARFPAGDVLV--SIASTFPQVAGKL-----------MEE
NHEN------AHCRQQ--------------------------------------------
--------------------------------------------ESASVADD--DPISFH
VRAEQEHEAP-------------------------------------------LVAERKM
TNRTSGLGGLPLTGVKSVPSLMRFNTNEFAYG------DDLNAWKRSLPPQ---------
--RTRR--TASQ-AKVTTENLLAPAPHSLAY-GTTKLATPAGDLRYNPAALAAP------
----AIDVPLDLPDLPGIANDLQYEPVEEN------------------------------
-------------------TPIAPSQQF--------GELPELPGLEEQE-----------
----------------------------ITVQALAAQTHVPVP-DKKTVRRSVGSVPVS-
--TPPPPPPPPPPPPPPTPPNVVTHPPLPTR-------GPIKPLSPSRETPLIMPP----
------PPPLPA---------------------------DPRSELMAAIRNAGGALGGRL
HSAAAAPLDVVD----------TTRSKAG-------------------------------
--------TSATGDLMADLHNKLLLRRKGISGSQNPGDP--TAGNP--------------
------------------------------------------------------------
---LMHQLSKVIPPP-------------VESEKSPQSSEEEHSEEDVDA----W------
--
>DseWASH__fl
--------------------------------------------------MEES-PYLHS
PYQVAIIATDLHHEDTIIQAAQSLDCLHKTINSIFERIDARLARNGSKVEDINNRVKRAQ
AKIDA---LVGSKRAIQIFAPARFPASDVLA--PLPATFPQVAANP----------MMEQ
PVD-------QQPQGP--------------------------------------------
-------------------------------------YSSHS--AAEQKPDD--ADIFFH
VRGDREQESP-------------------------------------------LVAERKI
TNRTAGLGSLPAGGVRSIPSLMRFNTNEFAYG------EDLNAWKRSLPPQ---------
--SARR--VASQSTQLTVDKQLAPAPHSLAH-GTTKLATPAGDLRYNPAALAAP------
----AIDVPLDLPDLPGIANDLQYEPVEEQ------------------------------
-------------------TPIAPSQQF--------GDLPELPDLGLEE-----------
--------------------------QDITVQAIAAQTHIPGPLRRKSVGQCPSPVTAA-
PPPPPPPPPPPPPPP-PQTSAIPSPPPFPTK-------GAVKPLSPSLATPLNMPQ----
------PPPATE---------------------------DPRSELMAAIRNAGGVHGGRL
RSPAAAPLDVVD----------NSRSKAG-------------------------------
--------GAATGDLMADLHNKLMLRRKGISGSQNPAEA--TAGNP--------------
------------------------------------------------------------
---LMQQLSRVIPPP-------------VQPRKGSQSSGEEHSEDDEDG----WN-----
--
>DssWASH__fl
--------------------------------------------------MEES-PYLHS
PYQVAIIATDLHHEDTIIQAAQSLDCLHKTINSIFERIDARLARNGSKVEDINNRVKRAQ
AKIDA---LVGSKRAIQIFAPARFPASDVLA--PLPATFPQVAANP----------LMEQ
PVE-------QKPQGS--------------------------------------------
-------------------------------------YSSHS--PAEHKPDD--ADIFFH
VRGDREQESP-------------------------------------------LVAERKI
TNRTAGLGSLPAGGVRSVPSLMRFNTNEFAYG------EDLNAWKRSLPPQ---------
--SARR--VASQSTQLTVDKQLAPAPHSLAH-GTTKLATPAGDLRYNPAALAAP------
----AIDVPLDLPDLPGIANDLQYEPVEEQ------------------------------
-------------------TPIAPSQQF--------GDLPELPDLGLEE-----------
--------------------------QVITVQAIAAQTHIPGPLRRKSVGQCPSPVTAA-
PPPPPPPPPPPPPPP-AQTNAIPSPPPFPTK-------GAVKPLSPSLATPLNMPQ----
------PPPATE---------------------------DPRSELMAAIRNAGGVHGGRL
RSPAAAPLDVVD----------NSRSKAG-------------------------------
--------GAATGDLMADLHNKLMLRRKGISGSQNPAEA--TAGNP--------------
------------------------------------------------------------
---LMQQLSRVIPPP-------------VQPRKGSQSSGEEHSEDDEDG----WN-----
--
>DwWASH__fl
--------------------------------------------------MDESNTYLHS
AFEVAIIPTDLHHEETIIKAAQSLDCLHKTINSIFERIDARLERNGAKVREINLRVKRAQ
EKIDAQ--LVGSKRAIKIFAPARFPASDVLA--KIPATFPQVAQKL----------MTEH
QKQ-------EQAQTDFR------------------------------------------
--------------------------------------QRCSAPCSDLKPDD--ELVLFH
VRAEEQYEPP-------------------------------------------LVSDRKM
TNRSSGLGDLPLAGVKSVSSLLRFNTNEFAYG------EDLNAWKRCLPPQ---------
--IQKRGGTHLKKPLATGEQLLAPAPHSLHY-GATKLVTPSGDLRYTPMAQAAP------
----AIDVPLDLPDLPGIAKDLQYEPVEEP------------------------------
-------------------ARIAPSEQF--------NDLPDLPGLSDVE-----------
--------------------------EEITVQAVAAQMHIPIPIKRTSGSMSTSPPPPP-
PPPPPPPPPPPPMSDLSKRRNSQSLPPLPTS-------GAIKPLSPSPETPLIMPSTL--
------PPAASP---------------------------NPRSELMEAIRNAGGALGGRL
RSSAAAPLDVVD----------TTRHKAG-------------------------------
-------SAAVTGDLMADLHNKLMQRRKGISGSQNPNDANLASGNP--------------
------------------------------------------------------------
---MMVQLSRVIPPP-------------VQPRKNSNTN-SQSSEDDDDA----WSE----
--
>DyWASH__fl
--------------------------------------------------MEES-PYLHS
PYQVAIIATDLHHEDTIIQAAQSLDCLHKTINSIFERIDARLARNGSKVEDINNRVKRAQ
AKIDA---LVGSKRAIQIFAPARFPASDVLA--PLPATFPQVAANP----------LMEQ
QVD-------QQPQRP--------------------------------------------
-------------------------------------YSSHS--PAEQQQDD--ADIFFH
VRDDREQESP-------------------------------------------LVAERKV
TNRTAGLGSLPVGGVRSVPSLMRFNTNEFAYG------EDLNAWKRSLPPQ---------
--NARR--VASQSARLTAEKQLAPAPHSLAH-GTTKLATPAGDLRYNPAAMAAP------
----AIDVPLDLPDLPGIANDLQYEPVEEK------------------------------
-------------------TPIAPSQQF--------GDLPELPDLGLEE-----------
--------------------------QEITVQAIAARTHIPGPARKKSLGQCPSPVMAA-
PPPPPPPPPPPPPPPPAQTMGIPSPPPFPTK-------GAVKPLSPSISTPLNMPP----
------PPPATE---------------------------DPRSELMAAIRNAGGVHGGRL
RSPAAAPLDVVD----------NTRSKAG-------------------------------
--------AAATGDLMADLHNKLMLRRKGISGSQNPGEA--TAGNP--------------
------------------------------------------------------------
---LMQQLSRVIPPP-------------VQPRKGSQSSDEAHSEDDEDG----WN-----
--
>Tv_aWASH__fl
--------------------------------------------------------MNKV
PLQVPVLANDDFEPFCDMKVVKTLAYLENVVDSVFSTISNRIKEEQNRVSNLSSRIANAQ
EAMVR---LNDPSKVVTVFTPLKFCCGDEPP--AYHPISQFIQPKQPE--------YVTG
KSVVVT------------------------------------------------------
------------------------------------------EALTNTVYGE--DQNFIF
KAEPIVQRDQ--------------------------------------------------
-LRSAGLGRSP-EYINSTSSLLLFHTNENPYR-----------DTIGIDNLEG-------
--------KISNFEEEKVVRSIPNAPDSINT-ISFLPEIDTGGFAFLPNIDNIP------
----TFDLPTNLPNLGNIADLGINLDTSAF------------------------------
--------------------DFSPSDFMMT------GGSGFTAGGAPP------------
---------------------------------DGSAPPPPPSDGSLPPPPPPPPGAPGG
GAPPPPPPPPPAAAGGAGVPPPPPPPPPPAN----------LPPLPSPDIKLSSAEQ---
---------------------------------------DVRSTFLDLIKSP----NIKL
KKVNRDEPPKPAKPAAT-------------------------------------------
---------STGDDFRDQLFARIAARRMVMAGQDVPARQVQKEEKKADEP----------
------------------------------------------------------------
----AAQPGNTISTPMG----------------EFQVKAQSSDDETDSSSSSDWDN----
--
>BinWASH_A_fl
----------------------------------------------MPTQDPITLTSHDK
RYHVPIVLHNLPRVQALQQALDSLEHLDKTIDDAFSRVSARIAIERQKFEGIVKRVDVCR
SKVETLE-REGKKRATTVFSACKYPAPESLP--AVGRLYNEDTNHLS---------RPSW
TSVKLT------------------------------------------------------
--------------------------------------QADNNATAERANTSELFIDLTK
LLEKNSPGEEEKRKRQ--------------------------------------------
SAKEEGLGKLP-GYLPSVSSTLLFNSSENPYK----DYSSFDNLVSALTKEKDV---VQD
QELAAAPLTLVEGADLPSFDNPMEALKYNPQI--EELPTLDLPE-NLPLGQLADISFLS-
----QMEGSSIAPSLGNLKDLNMTDLKDLPP-----------------------------
------------------IAGPSKKQPQQ-----GNMDLPELPDIDLP------------
---------------------------PAGGTSDLPSGAGGGSIPPPPVAAGGGAPGAAS
GIPPPPMQAGIPPPPS-----LPPVGSGLAPPPQ-----MDGGLPPPPSATPAAEAPAPS
SSDGGGG--------------------------------GGRNDLLMAIRAGK-----KL
KKASKKSSKAKARIRRGNEGK---------------------------------------
------KQEPPPMDMMGQLRARLARHRKAIGGKVEIKRQSLAIPSTSKLPKRSLPRRNTL
AP-SSPRNSLPNLDDGPSSLSE--------------------------------------
-EKHASTGDALPSLDEADEQLSTQILTAK-------PPPRIIEEDDDDDDDDGWEST---
--
>BinWASH_B_fl
-----------------------------------------MEESRRGSSSEVPLFAERM
YNIHVPIDHNLPTAASITEALDALSNLEEIIDDAFARISTRIKFCRGQIDNMCSRIGPCE
EKIRFIS-ERGAKKATTVFSYSKYPSTEKICDYPCMFVGKRTSPDLG---------RNRQ
YGLDLP------------------------------------------------------
---------------------------------------MSMLTPAVRATTTALFLNLVE
RVEQNFVDDRMSEKLIKRKVYQDG------------------------------------
NATSQGLGRLP-ANLSSVDSMLLFNSDENPYQ----NYATFDNLLSSLLKKEKTRDLEDE
NPLADAPSTFGEDFELK-FEGGLKQLGFMPTLNEEDLPTIDLPSLNLPNVAEDITLNS--
----NHIGLSIAPSNLSLEDISLETKFKVHQ-----------------------------
-----------------IVLAPRNMTTMP-----EIVDQTTLPEIKLLP-----------
--------------------------STPSNINLIESAADPSPKIQNIPVSNKEEIEKHD
FLPEQNFPRAISESPK------------QIKKPE--------AEIIDHEDSGNTNKLEPS
PTLGIG---------------------------------DGRSSLLEDIRKGK-----KL
KKAKPRKSKNKGKQSHSSPAS---------------------------------------
----------GGGSLMDMLREKLKRHRAAMFSIPHKESNKSDSISINLPFQETKET----
------------------------------------------------------------
-----------------SPLQGGKKTKESKHGVGKTMQAENDDDDDDDDDDDGWESDV--
--
>EhWASH__fl
---------------------------------------------------------MNC
NSSIPLVYADNKEIEQQQRMIESINQINVISQNINNSINNQITLVKQRIESLQQRTTKIQ
NKLKE---ITGSPKAITVFTPNKSPNLIITPI-KLLEPPQIQIQYKQN------------
------------------------------------------------------------
--------------------------------------------IPSKPMQLN-QNKILV
SLSKYSINNP--------------------------------------------------
LIQKESTHFLVPTQIQSIGSLLLFNSGVNVYA----------DYSNCDNTKKL-------
---------HSISSSVLKNETKEEQNDSLSELNEFNAIQTDDGFGYRPTLDKLP------
----ELSLPSNLPKLSNIAELSFRGSSPLL------------------------------
--------------------SIAPSVD-----------LPDIDLDNDSD-----------
----------------------------DEDIESNTPLSIPPPPPSLSISQPSSSFNPPP
PPPQITTSIQQPPQIVPPPPSTIPNTPQPKD------------ITPEAKSAIQC------
---------------------------------------GGMGGLLEQIRQG-----KKL
KKVETVDKSSPKVGNNSDPKKS--------------------------------------
-------TSTGGNDLMEALMLKLKTMR---------------------------------
------------------------------------------------------------
------------------------------------ANSNYDATDNDGDDSEVWE-----
--
>EdWASH__fl
---------------------------------------------------------MNC
NSSIPLVYSDNKEIEQQHRMIESINQINAVSKSINNSINNQITLIQNRIQSLQQRTIKIQ
NKLKE---ITGSPKAITVFTPNKSPNLIITPI-KLLESPQLQIQYNQN------------
------------------------------------------------------------
--------------------------------------------IPSKPIQFN-QNKILV
SLNKYSINNS--------------------------------------------------
LIQKESTHFLVPTQIQSIGSLLLFNSGVNVYA----------DYSNCDNTKKL-------
---------HSISSSVLKNEPKEEQNDHLSELNEFNAIQTDDTFGYRPTLDKLP------
----ELSLPNNLPKLSNIAELSFRGSSPLL------------------------------
--------------------SIAPSVD-----------LPDIDLDDDDD-----------
----------------------------DDDIELNTPLSIPPP-----------------
-------------QIVPPPPITTPTIPPPKD------------LTPEAKSVLQG------
---------------------------------------GGMGGLLEQIRQG-----KKL
KKVETVDKSSPKVGNSSDPKKS--------------------------------------
------TTSTGGNDLMEALMLKLKTMR---------------------------------
------------------------------------------------------------
------------------------------------ANSNYDVTDNDGDDSEVWE-----
--
>TetWASH__fl
------------------------------------------------------------
-----MSNTDMSQYEGLEKTLSNLSMLDETLSYVIQRFDNQQNQYKNKIQQYLDRIHICQ
KKIAA---LQEQKKAITFVSPSSFVQKYKFTH-ENKKSILQDYKQKHNISKFETQFGYQL
KNDPEQVGPIIDNSRPDD------------------------------------------
--------------------------------LYQILNISYGKFKSREKNPVENRKLPLK
VELNQSQQKKILN------------------------------------------LIQLK
QEKFFGVGTYP-KKIKCAESLLVLNTNINPYR----------KYQQIDNLIID-------
----ESKQQQRVKPDDTNQINLQVAPVGISN---QLTAYQRSELTYVPETKKVDN-----
----AVSIPLDFG-LDGVAEDFDIDYGGQD------------------------------
--------------------LIQPSAWLIQN-----PTLPDPYANAQPSSQSQNQ-----
-------------NNQQQSQQNNYQQAPNQNNQQNQQYQQYQNNNVPPAPQMNVPQAPSM
NIPQAPSVNIPPAPTMSIPQAPSVGIPPPPP-------MGQMPAVPQQEPQQATTSS---
---------------------------------------GGRGALLDEIRNP----KIRL
RKTVTVVKGGLNPGKGKSDDPGSIK-----------------------------------
-------LTSTGANPLDILKQKVLERHKSLNPPNAR------------------------
------------------------------------------------------------
----RKGNRNRVG-------------------------QNSDESGEENSENSDQE-----
--
>PtWASH__fl
---------------------------------------------MAFIQPCPWLFNLAS
FDLHHKEGLDITLSNLALLEEATNKTEEKLQDRVNLVKQRIQQLAEVLISSLQQRINVCN
AKLSH---LQNCPQAIVFQSPSKFVKKYEFDP-TNKQSIFSECYNKPVIPIYEPYKYIRL
ANEQGSQGKAPDNIDR--------------------------------------------
---------------------------------VATIQMAYGRFTQKGKTIFEGE-----
--------------------------------------------------------RALS
KRQIQGYGTVP-RKLKNVDSLLVFNQLINPYT-----------HHTFDAREVFPEP----
---AKQENKRKKQQEEEEQVAMADAPNTIGET---ITKYGEESYSYVPSNKPIAQ-----
-----LKVDAKLN--LAGIVDYDPDNDDID------------------------------
--------------------FFNPSTQQRNK-----KPVAPSITPSQAPPQLQQT-----
---------------QPQPQQQQQQQQQQYQPQQQQQYQQPQQQQIQQPPPQ---QQQNK
SAPPPPPPPPPPPPKGAPPPPPPPPPPPPPP----------GPPPPGQLPPPPA------
---------------------------------------GARAKLLDDLNTDNP--LARL
KPVNKNKAPADQPKPQS-------------------------------------------
--------KAPEMNHMDILKQQIAQRYQDLNRQPTR------------------------
------------------------------------------------------------
---TTKTMRTQIIG------------------------QRMDDS--DYSEHSD-------
--
>BrmWASH__fl
------------------------------------------------------------
-MSLCMIPSDADHEEAVEWITVGLEQLINLSNEIFERLSNRIKNFSDHADRVQLDLRRLA
KKIEQ---IRTMNTAIVISAPSKFIKIENEC---QRSILGRGLPTSVN-------ALRKI
NLKHRN------------------------------------------------------
--------------------------------------GLNKSKDVATVLDE--KQTFYR
FTERGM--TPNK------------------------------------------------
-----KTRQIP-ENLQSVADLLLFNTTLNVYT----------DDRFMDPFDN--------
--------VKVELRTESESKIQQLAPMTDDSTLAVSVKQKADPLQYQPEFGSV-------
----QFSLPELLFTSTSLPADSQPLQGSLGR-----------------------------
--------------------NISVTAESQDI-----QIIQKDIIEEKTSIKPELAIA---
--------------ENTSKSISAINDNXKFGLQSFITETNKAHDSSSEVAKQSIANSVVS
MNETS---------NNEIVVISITTTTTTASSPPPPPPPXQLXTQIAVNSQSKSVTAHN-
---------------------------------------DDRANLMDAIRRAGGAKGAKL
RSIRKREEVHADDVSVLPKRN---------------------------------------
------VLTSPSDDLMSSLAKALEQRRKGIFGKKSGHQEATKSLGLSEG-----------
------------------------------------------------------------
---AFAHMSARIPPPP-------------------PKEDSDEYDNVDKVDDNEWE-----
--
>OvWASH__fl
------------------------------------------------------------
-MSVCMIPSDASHEEAVEWIVLSLEQLVNLSNEIFQRLSNRIKNFSEHADRVQVDLNRVA
KKIDQ---IREMNTAIVISAPSKFIKTVNEC---QRSVLGRRLRTNVN-------ALRKI
NVKHKY------------------------------------------------------
--------------------------------------NLNEPKNVATILDE--KQKFYR
FTERGI--KPKR------------------------------------------------
-----LTRQIP-NNLQSAADLLLFNTTLNVYT----------DDRIMDPFDN--------
--------VKLE--------IQQLAPMTDDSTLDVSVKQKTDPLQYQPEFGSLQ------
----NFSLPELLFNSTSLPPDSLAAQKNLGK-----------------------------
--------------------DISGTAESQDI-----PIMEENINKKETSIKPESAMT---
--------------ESTDKPSSTITENTMVSSHYFTAETNEAQAVLAESGKQQIARPAAS
KNETFETINSATLNSEKISSSSLPAPSPPPPPPPPPPPPAQLTTQITVNNPSKPIVALN-
---------------------------------------DDRINLMEAIRRAGGAKGAKL
RSVRNREEVLAEDASVLPKRN---------------------------------------
-----VVAPSSNDDLMSSLAKALEQRRKGMFGKKSEHRESIKSVVLNEG-----------
------------------------------------------------------------
---AFAHMSARIPPPP-------------------PKEENDEYDGVDKTDDHEWE-----
--
>WbWASH__fl
------------------------------------------------------------
-MSLCMIPSDADHEEAVEWITFGLEQLINVSNEIFERLSNRIKNFSDHADRVQLDLRRVA
KKIEQ---IRTMNTAIVISAPGKFIKTENEC---QQSILGRGLPTNVN-------ALREI
STKRKN------------------------------------------------------
--------------------------------------DLNRSKDIATILDE--KQTFYR
FKERGM--KPNR------------------------------------------------
-----RTRQIP-DNLQSAADLLLFNTTLNVYT----------DDRFIDPFDN--------
--------VKIELRTESESKIQQLAPMTDDSTLAISVKQKADPLQYQPEFGSVQ------
----NFSLPELLFTSTS-------------------------------------------
------------------------------------------------------------
------------------------------------------------------------
------------------KSSSLPPP--PPPPPPPPPPPAQLTTQTVVNSQSKSIITHN-
---------------------------------------DDRANL---IRRAGGAKGAKL
RSIRKREELLADDVSVLPKRN---------------------------------------
-----VLISSPSDDLMSSLAKALEQRRKGIFGKKSGHQEPIKSLGLTEG-----------
------------------------------------------------------------
---AFAHMSARIPPPP-------------------PKEDRDEYDNVDKVDDYEWE-----
--
>LolWASH__fl
------------------------------------------------------------
-MSVCMIPSDVSHEEAVEWIAFGLEQLVNLSNEIFERLSDRIKNFSEHADRIQLDLGRVT
KKIEQ---VREMNTAVVISAPGKFIKTGNEC---QRSVLNRGLRTHVN-------ALKKV
NTKHRY------------------------------------------------------
--------------------------------------NLSESKDVAAVLNE--KRTFYR
FTEQGM--KPNR------------------------------------------------
-----QTRQIP-DNLQSAADLLLFNTTLNVYA----------DDQFMDPFDN--------
--------VKIELHTESEFKVQQFTPMADDSTLAVSVKQKADPLEYQPEFGSIQ------
----NFTLPEVLFASTSLPADLHGVRKSLER-----------------------------
--------------------DISSAAGSQDM-----LTMEKDINEKGTLAKPKLTMT---
--------------E----------------------ETNEAS---SEATQEQITSSAAP
KNEALEIVNSATSNSEKKSSP-PPPPPPPPPPPPPPLPSTQLATQTAISSQSKTITAVN-
---------------------------------------DDRANLMDAIRRAGGAKGAKL
RSVRKREEVLAENASVLPKRN---------------------------------------
-----VLANPSSDDLMSSLAKALEQRRKGIFGKKPGHRESVKSLGLNEG-----------
------------------------------------------------------------
---AFAHMSARIPPPP-------------------PKEDSDEYDNVDKTDDYEWE-----
--
>HbWASH__fl
------------------------------------------------------------
-MHLSLVSVDVEQEEAVFRILEATKLFIQTADDVCNKVATRASEFEAKYIQVKERAERVR
KKIAT---LKASNTSVVLQAPSYFPSEEYSP---SLGLFSSVNDVKEPSVFVPQSAP---
------------------------------------------------------------
----------------------------------------RKVVDMKQELDE--RRQFFS
PNQLMSKKAGDICDK---------------------------------------------
------GRSIP-VRISSIADLFIYGSDKLVYDGVNG-------GINLNQG----------
------------TKNQYFLMLENRKEKEEGFPLDETAIG-VAKSSSDPLAYRPEMAPIE-
----DLDLPNILPDLPGIAEDVSFVDFSIPP-----------------------------
---------------------SQFPDNIKDD------SVSKYDILTSLVPEPLISVIK--
-------------------------------------EVTSSPQ--VQADASQIIPPAPP
--SFLTSTEPLPQSLIEQLST----PVPPPPPPPPPLPLLQVSSPTKPSPTTP-------
----------------------------------------DRSDLMAAIRAVGGASKAQL
KNIGMEK-RRLKKANESLNETSA-------------------------------------
---LSKAASSSSGDLISSLTKALEARRKAISGKLPDDSRLQIGGALGRIS----------
------------------------------------------------------------
-----ELIPPPPSTEK----------------------------HETDSGEEEWR-----
--
>MeaWASH__fl
------------------------------------------------------------
------------------------------------------------------------
----------------------------FAG--FCQPVFGTMIVNISMQNQTNNSN----
------------------------------------------------------------
-----------------------------------------YELDLLNGVYK--PEPLKT
IKDGIGRKKNAGRFAQKSQKVD--------------------------------------
------NSDLN--GPLQSDAKMHKLNLTKLFTADMSR--------KYVSAQLD-------
-----FSGSLLESLGMLSSSIGKETLSIGNEIGEANLLATFECSQANIFDSLGEKV----
----EFYLPEDLPVFDIKSLGARSVST---------------------------------
----------------------LFRSDEHLSSKK----EAPKILYVPN------------
------------------------------------ESEIREQ-----PKLDSCGLEDKS
KNGVVSSPIIP---------SVEAASL---LQIQAPPPPPPPALQQARAIS---------
----------------------------------------GRSDLMAAIRATG-------
------------------------------------------------------------
-----------EANLLATFE----------CSQANIFDS---------------------
------------------------------------------------------------
------------------------------------------------------------
--
>MiWASH__fl
------------------------------------------------------------
---MFLTPPDCPQSVAVLQIINSLKQLQQYTNHIFTNANQRLEKCHERINLQLKRIEVIE
KKVET---LEQVDEIPVFHCAPRYPELSIAG--FCQPVFGTMIANISMQNQPNNSN----
------------------------------------------------------------
-----------------------------------------YELDLLNGVYK--PEPLKT
IKDGIGRKKNSGRFAQKSQKVD--------------------------------------
------NSDLN--GPLQSDAKMHKLNLTKLFTADMSR--------KYVSAQLD-------
-----FSGSLLESLGMLSSSIGKETLSIGNEIGEANLLATFECSQANIFDSLGEKV----
----EFDLPEDLPVFDIKSLGARSVST---------------------------------
----------------------LFRSDEHLSSKK----EAPKILYVPN------------
------------------------------------ESEIREQ-----PKLDSCGLEDKS
KNGVVSSPIIP---------SVEAASL---LQIQAPPPPPPPALQQARAIS---------
----------------------------------------GRSDLMAAIRATGGVKGAGL
KSVKIDDEQLENSNN---------------------------------------------
------KKNVDEEDLMTSLTRVLSMRRRGISGRQNPSNSKS-------------------
------------------------------------------------------------
---MGDVLREHIPTRSR-----------------TGSSSGEDQNS-NEVGPNEWVDE---
--
>MhWASH__fl
------------------------------------------------------------
---MFLVPPDCSHSEAVLRINNSLKHLQRYTNHIFSNANQRLRKCQERIDLQLGRIEVIE
KKVEL---LDQVDEFPVFHCASRYPELCIAG--FREPIFGSAMTTYISGTRNQTNK----
------------------------------------------------------------
------------------------------------PMDELEVDETMNCTSK--IDSLKT
IMEGIERKKNGGSFAQKSKKVD--------------------------------------
------SPGPV--DSLQSVAKIQKLNVTQLFISDIS---------QYESAQVG-------
--KMSFSNSLLDGLEMFSSSIGGKTISMGNK----ICVETLDYSQSDVYD-LGEQI----
----EFNLPEDLPGFDTKSLEMRSIST---------------------------------
----------------------LFRSEEHLSSKK-ETHASTSILCIPN------------
------------------------------------ESELKER-----HKHDF---EDHS
EKDVVSSPIITSAFSGSPPNHLDASSI---LNTQV-PPPPPPHLQQSKTIS---------
----------------------------------------NRSDLMAAIRATGGVQGAGL
KRVKNVND-RESSNN---------------------------------------------
------EQNVEEEDLMTSLTRVLAMRRRGISGRQKSSISKS-------------------
------------------------------------------------------------
---MGSVLREQIPTRLR-----------------TGSSSGEDRND-GEVGSNEWVDE---
--
>GlpWASH__fl
------------------------------------------------------------
---MHLIPPDCSQEEAVVQLTHSLSAFQLTADQIFRKAALRADGCRQRMGQLGRRMEMLE
RKMEA---VEKLRDVPLLNCASNYPELGTPG--LCEPVFARLDSSTPFFRS---------
------------------------------------------------------------
------------------------------DIYSAENESKRFRPNIGVTTPST---QWLK
DAISRREDLSLTHLRKDWQRRDKMILDVE-------------------------------
------RIEKLDEVAGNSNLDANFDQLLTGLMVGHR------------------------
----REDCPATKPIKTPQIDFTESLLNLCPPTTNGRRPLAIGMDNDDPFAYESAEMGELA
----DFDLPEDLPGIDVKSVSLLSK-----------------------------------
--------------------RSAGSLLQPIEGNGDRWGDRRESSIGSPQAPTKDEEQSQW
GPNDWSGFISIVFCTFT-------------------------------------------
---ADEHLSTAADNVQPSKTVDNPEVPKQSHAPPPPPPPPPQTFQQKKVSSPPS------
----------------------------------------GRSDLMAAIRAAGGVKGAKL
NKMDAQENGKGGSAEVGKGSGTE-------------------------------------
--------KEEPEDLMSSLAKALERRRRGMFGKGGGTSGAEKRKQPQSGG----------
------------------------------------------------------------
-NEPLEVLRERIPRMRV------------------DSEEKDDEAE----ERNEWN-----
--
>HegWASH__fl
------------------------------------------------------------
---MHLIPPDCSQEEVVVQLAHSLSVFQNETDQIFKKAALWMEKRTRRMKQLDKRMEILE
RKMEA---VEKLPEVPLLNCASNFPEFGTPGG-IVVPIFG---HSAPFNRRS--------
------------------------------------------------------------
-----------------------------GVHFMEQKWKKDFNSNL------------LN
EANVRRKDFLAQLFVKEKQRKEKVILDVE-------------------------------
------TLEKLSPSSDNGDSEANSDQILARLLSVHQ------------------------
----TDKAAKAKPTKSTQITFSDSLIDLCPPPTIGQEPLSFALGEDDPFAYEPAELGELA
----DFDLPEDLPG----------------------------------------------
------------------------------------------------------------
------------------------------------------------------------
------------------------------------------------------------
------------------------------------------------------------
------------------------------------------------------------
------------------------------------------------------------
------------------------------------------------------------
------------------------------------------------------------
--
>HcWASH__fl
------------------------------------------------------------
--MILLPPADLDQDEATFRILAHLRTFQQTADSLFERISSRTEELNTTYKGLDARLKNVQ
RKLST---LTQMNTSGVLTCLSRFPASEYRP----ARDLTPLEEKPANIVFQPKRQR---
------------------------------------------------------------
----------------------------------------ERVIDMRRELDE--RKRFYL
PSHLMNGITKEPPKE---------------------------------------------
-------RPPP--PKIASFADMFYCGTDELAYGKKSSK-----RIGFVSQGKS-------
----------------------DTFSSVDINVVEASAIGGGHSQERDPLDYVPELGPIE-
----DLDLPDILPDLPGIAEDLTLFEYGIGP-----------------------------
---------------------SIFPDNLIFP-------EPPRATPDSERSKGSRSENT--
------------------------------------EKEIDAARSEVSPPTSEQVPVMPE
STEKNVAPEILPTFGEKKTSIDDLLPPAPPPPPPPPPPPNLMASPASPPPPTPSVALPSN
----------------------------------------DRSDLMAAIRAAGGAQKARL
RNVASSR--RAAKESESLASSAL-------------------------------------
---AENKSSAGGNDLMASLAKALEARRKAIAGGMGTSRAYNKGSLAKDIE----------
------------------------------------------------------------
-----TSQTHRDD----------------------------------GSGDDEWK-----
--
>PspWASH__fl
------------------------------------------------------------
MLHLPLSSSDLSQEESIGQIIDAVIALKKVSDDVFSRLESRSRSIQMRIEEMTKRTEVVK
KKVEQ---IPMMKTSVTIWSSSRFPGEEKMERNTVFDSYGTLPSTAEDESLSHSLLLSSR
------------------------------------------------------------
---------------------------------------ISTPLDLRREMEE--KKHFFV
PSALLPKKKEYPLPVRNRNEDR------LDSLG---SFDCGKLGYGDEIARKD-----EE
EAKKRRRERERRAKEDKVSS----------------------------------------
------------------------------------------------------------
------------------------------------------------------------
------------------------------------------------------------
------------------------------------------------------------
------------------------------------------------------------
------------------------------------------------------------
------------------------------------------------------------
------KKSDGGGDLMSSLAKALEARRKVMTGKDSSAAPIGRKKS---------------
-----------------------------------------------------------S
ISGVMGRISELIPPPP-------------------------DDGEDDDDSTEEW------
--
>CeWASH__fl
------------------------------------------------------------
MYHVPLIPRDAGREETIFRINQSLQKLLRVSDEIFDRVEHRITRIHGKAEAIDRRTEVLE
KKLES---LQESDKVITFTLPRQLPKLPEEPP-TSTSLFRINIDTEHFPGSEELPAFRRA
DDHVLR------------------------------------------------------
---------------------------------------PCEPIDFTYELNK--PDKFFL
TSQVLKEYEQKGWERYKKRLLG--------------------------------------
-----GLRELS--RSPEHIAELFYAGTSIPAFEGVSG------DFSKKALDADDD-----
-----GGTSRSGRTTDELAQLRLHEQLLEDTALSSTLMQEDSLDDNHPLAFRINFNEKKK
KTAKMVEMPDSLPNLKGHAHDFTLRDPE--------------------------------
--------------------------ID-------EDRLLDILPA---------------
------------------DDQIPEASEPTEAEADAPTTFILPPPPPPMKLDPSPQPAATP
VEITEIPP--IISPPAPPPPPPPPPPPPPPQTPS---------ASSSVTFSPTKSVD---
---------------------------------------GGRSDLMAAIRAAGGAGNAKL
SRIAEK--PKRKGKFDGILESSALLGASETP----------------------------R
NSAPAPDGGGGGGDLMSALSKALDARRKAINGKVEAQP----------------------
------------------------------------------------------------
----PAKVSSTIPAPP-------------------------------NFDDEEWD-----
--
>CbWASH__fl
------------------------------------------------------------
MYHVPLVPRDAGREETMFRIDQSLTKLMQVSDDVFNKVEQRIVRIQQKAERINQRTETLE
RKLQK---LQESDNIITFLLPRQLPDIPKSERTPSISLFRVNVDSGQMAKSEDLPAFQRA
DDHILR------------------------------------------------------
---------------------------------------PCEPIDFTYELKK--TDKFYL
TSQVMREYEHKKWEKFKKKLIG--------------------------------------
-----GLRELPLCRDDFNIAELFYAGTSIPAYEGVGG------DFLQRHLDSDDG-----
-----TSTRRSGRN-EEAIQSRLHEQLLEDTALSR--LSNDDVDDNHPLAFRME----QS
DTKPLVEMPNSLPNLKGHAQDFTLRDLG--------------------------------
--------------------------ID-------EDLLPDLTED---------------
-------------IVVEISETPEPTTAFVPVVVAETIEQPV-----PPP-VAVVMVPAAI
TIPSIGSPPPPPPPPPPPPPPPPPPSAIPQTPTQS--------TASSVTFSPTKSVD---
---------------------------------------GGRSDLMAAIRAAGGASNAKL
SKMTDRQTPKRKGRFDGILESSA-LGSEASL-----------------------------
--ARNAPSSAGGGDLMSALSKALDARRKAISGRNDRASTS--------------------
------------------------------------------------------------
----SVNPTSSVPAPP-------------------------------DFNDDDWN-----
--
>CabWASH__fl
------------------------------------------------------------
MYHVPLVPRDAGREETMFRIEQALNQLMKVSDDVFNKVDERIERIRKKAEDIDRRTEMVE
NKLEQ---LKMSDNIIVFTLPRQLPKAPASYETPSTSLFRINADSRHFANSEDLPIFRRA
DDHMLR------------------------------------------------------
---------------------------------------PCEQIDFTAELRK--PDKFFL
TSQVMNEYKQKGWEKYKKKLLS--------------------------------------
-----GLRELPQDREDFNIAELFYAGTSIPCYEGVTG------DFKQQQLDADDG-----
-----TSTRRSGRN-DEMIHSRLHEQLLEDTALSSTLMLDDSVNDDHPLAFRMDQS--AG
DRKPILEMPDSLPNLKGHAQDFTLRDLG--------------------------------
--------------------------ID-------DDILPDLNDE---------------
-------------IITAEVVSIQSPEPSLGAQSSDTQSTPSITLTIPPPIIAPTVVIPPV
IIPVAPILPPMMMAPPPPPPPPPPPPPPPPSAVPQTPNAS---ATSSVTFSPTKSVD---
---------------------------------------GGRSDLMAAIRAAGGASNAKL
SKVTDK---KRRGKFDGILESSA-LGSSDSS--------------------------GNP
NATSRNTPAPGGGDLMSALSKALDARRKAISGRNDRASTSS-------------------
------------------------------------------------------------
----ANQATSSIPAPP-------------------------------NFDDDEWD-----
--
>CarWASH__fl
------------------------------------------------------------
MYHVPLVPRDTGREETVFRIDQSLKKLMKVSDDVFNKVEERIVRLHQKAEKIDKRTELLE
KKLEQ---LQGSDNVITFVLPRQLPKVPISEESPSASLFQINVDSENLADSNHLPVFRRA
DDHILR------------------------------------------------------
---------------------------------------PCEPIDFTFELKK--ADKFFL
TSQVMREYDQKGWERYKKRLTS--------------------------------------
-----GLRDLPLFRDDMNIAELFYAGTSIPAFVGVTG------DFSQRHLDADDG-----
-----TSTRRSGRN-EEILNSRLHEQLLEDTALSNRLMADDTVDDDHPLAFRIEQN--VN
DRKSMVDLPDSLPNLKGHAHDFTLRDLG--------------------------------
--------------------------ID-------EDLLPDLTDD---------------
---------------SSSLLALDIQTSQFSPQPTSVSEPPTLPISPPETLVVELPPVATV
IM-VPPTVS--IPPPPPPPPPPPPPPPPPPSAVPQTPDAFTQSTASSVTFSPTKSVD---
---------------------------------------GGRSDLMAAIRAAGGASNAKL
SKITER-QVKRKGKFDGILESSA-LGGKGST--------------------------GTP
GAVR---TPPGGGDLMSALSKALDARRKAINGQNDRSSTSS-------------------
------------------------------------------------------------
----SHVATNSVPAPP-------------------------------HFSDDEWN-----
--
>AuaWASH__fl
------------------------------------------------------------
MLSTPLVSRDLTAGRCYLDIAHALEALDGTIGAVLDRISSRAEAERLRVAAINERVLSCE
AKVAAIGAMR--NRATTVMSTSRYPDDRGAGEDADVVSLVAEPGAERETSDSTLG-AGAA
EESVHAECGASEPCALPGGGDA--------------------------------------
--------------------------------------LRASPVANPELHAG--ALELWS
RLNPHGCAPDR---P-------------------------------------------EL
RMEDEGLGKPP-PRTASAAALLLFNSDRAPYRKYLGAFD-----ALHGEDHRRRAASTP-
-----------EDDALHDAPDTILTGVAL-------PDVAQLDYQYKPELGDLARL----
------DLPANLP-LPDIADVAFAPDDLP-------------------------------
--------------------VIAPSAHQAS-----NLALPAILPGGPDLDFDA-------
------------------------------------------------------------
------------------------------------------------------------
---------------------------------------------------------RPQ
EAGGGVRRRGEEEVV---------------------------------------------
-----GEAPDAPLSMLDEMRARMKRRQSALTGGAEPGAHAAAERPA-------------P
PPRPAPPRPPVAPARAFAKLDDD--AGSDDSDFDAAPEVRPPPPKPPTPVAQPAARPPPP
AAPQPRRGSLFDTENHALNKMLAPPPWRGGG-----------GDEGDSEDGGDWDDSD--
--
>SrpWASH__fl
-------------------------------------------------------MQSAQ
VYCVERVFEDLKKPFVAKDVVRQLIHLDTVVADVFERISLRVQAEKDRVKAIDARIAACQ
AKVNAVTERGTTNKATTVFSTAKYPAPTVLP--AMKGLYSDKPYEETPPLTA-------E
LEATHFLPS---------------------------------------------------
--------------------------------------EPPTAGQRAQLMAE--VVDLFE
RVNTFKATRKA-----------------------------------------------ED
IMKEEGLGSLP-GQVPTVGGVLLFNSSETPYQNYVLVDN-----LFGSEFEGEEE-----
-----------QKKKLAAAPDTVINRGAG------IDYSNMPTDIYRPKPGSMPAF----
----SEKLPTDLP-LKGLVATDVQVDTSG-------------------------------
------------------IQSIAPSMQN----------MIELPTLPEF------------
-----------------ATGPTAIER--------HVEGATALGP----------SDMTPP
PPPPP-------------------------------PPSLKFDAP---------------
--------------------------------GTTCRDRKKVPSVFDRVDQWKFDAATAT
APDRRRCTAATTTDGHAGPDAPPPPPVE--------------------------------
-----PEPANPRSSLMDAIRNASLRKLKKADATEVRRSGA--PEPPKAPTTVPQEAQEVP
TPQQQPPPPPPMADYPGNRKLPTVAMSEDGSDDDERFDDKASNFGDDKDDALSRIKAIQE
KNATQKDAPAKPKPVVEPIKQPDPPKSSAATMDANIRGLRDRQDSLSMSEASDWSDD---
--
>HyaWASH__fl
-------------------------------------------------------MQTSQ
VYAVDRVYGDLQQQFVAKDVLKALAQLEAVVGDVFNRLVHKVAQEKERVAAVDARIQVCQ
AKVNALTARRTSNKPTTVFSTSKYPAPKNLP--LSKTLFCDKPYADAPPLVS------DA
DDDTHFLPA---------------------------------------------------
--------------------------------------EPLPPAQRGQHMAE--VAELFE
KVNEYQKTHQP-----------------------------------------------EV
DMETEGLGRLP-EYIPSVGSVLLFNSGENPYQKYTSWDN-----LLGTDYEEEEE-----
-----------KRKELAKAPRTIEYGDEL-------PAVHGLNYEFHPSMGIMPDM----
----SAKLPTNLP-LENIADYKYAQEATT-------------------------------
--------------------SIAPSMFQ-------DKALPDLPAITNF------------
-----------------AEGPAALEPSEQIFQVGPVDSTTPPPPPAPVVDLTIFDDSAPP
PPP--PPPQVDEDDDSVPLPPPPPIANNEELDAPPPPPPPLEVNS---------------
----------------------------PPPAPKEKDSQPKVVSLLDQIRNP----AVKL
RKVDPS-ENKAEPVAKV-------------------------------------------
-----GENANKPLTIAEEMQQRMLRRQAAISGKQDQMEQRREREKAATKPVTVLTAKEVT
APAQPPPPPPPSDDGQQHSQLPPLTMSDDGSDDDRGHFS-DEDKSNDGDDFLAQIRNIKK
KQEGGDQSATHPKQPP---KTEAI-NNPVANFESQMIGLRNRDDSLSMSEASDWSDD---
--
>PhsWASH__fl
-------------------------------------------------------MQTSQ
VYAVDRVYGDLQPQFVAKDVLKALSQLDAVVGDVFNRLAHKVSQEKERVAAVDARIQVCQ
AKVNALTARRTSNKPTTVFSTSKYPAPRQLP--LSRTLFHDKPYADAPPLVP------DA
DDDTHFLPA---------------------------------------------------
--------------------------------------EPLPPAQRGQHMAE--VVELFE
KVNEYQKTQQP-----------------------------------------------EA
DMEKEGLGRLP-EYIPSVGSVLLFNSGENPYQKYTSWDN-----LLGTDYEEEEE-----
-----------KRKELAKAPRTIEYGDEL-------PTVHGLNYEFHPSMGIMPDM----
----SAKLPTNLP-LENIADYKYAQESNT-------------------------------
--------------------SIAPSMFQ-------DKALPDLPAVANF------------
-----------------AEGPVAQEPSEQNFQVGPVDGAPPPPPPAPTVDFTKIDDGAPP
PPPPPPPAQEDEEDDSAPPPPPPPMANSEDEDAPPPPPPPQEDGP---------------
---------------------------PAPPAPEEEDNQPPIVSLLDQIRNP----NIKL
KKVDPN-EKKDDPIAKA-------------------------------------------
-----GDTANKPLTIAEEMQQRMLRRQAAISGKQDQMEQKREREKAAAKPVTVLTAKEVT
APTQPPPPPPPSDDGQQHNKLPTLAMSDDGSDDGRGNIS-DDDKSNDGDDFLAQIRNIKK
KQEEGGPN-TQPRQPPPPPKTQEI-KNPVADFESQMIGLRNREDSLSMSEASDWSDD---
--
>PhrWASH__fl
-------------------------------------------------------MQTSQ
VYAVDRVYGDLQPQFVAKDVLKALSQLDAVVGDVFNRLVHKVSQEKERVAAVDARIQVCQ
AKVNALTARRASNKPTTVFSTSKYPAPNTLP--LSKTLFHDKPYADAPPLVP------DA
DDDTHFLPA---------------------------------------------------
--------------------------------------EPMPPAQRGQHMAE--VVELFE
KVNEYQQTQQP-----------------------------------------------EA
DMEKEGLGRLP-EYIPSVGSVLLFNSGENPYQKYTSWDN-----LLGTDYEEEEE-----
-----------KRKELAKAPRTIEYGDEL-------PTVHGLNYEFHPTMGIMPDM----
----SAKLPTNLP-LENIADYKYAQEGNT-------------------------------
--------------------SIAPSMFQ-------DKALPDLPTVASF------------
-----------------AEGPAAQEPSDQNFQVGPVDGAPPPPPPAPTVDFTKIDDGAPP
PPPPP-PPQGDEEDDSAPPPPPPPIADGEDEDAPP-PPPPQEDVP---------------
---------------------------PAPPAPEEKDNEPTVVSFLDQIRNP----KIKL
RKIDSSEEKKTDPVAKA-------------------------------------------
-----GDTASKPLTIAEEMQQRMLRRQAAISGKQDQMEQRREREKATAKPVTVLTAKEVT
APVQPPPPPPPSDDGQQHNRLPTLAMSDDGSDDGRGHIS-DDDKSNDGDDFLAQIRNIKK
KQEEDGQTSAPPKQPPPPPKTQEA-KNPVADFESQMIGLRNREDSLSMSEASDWSDD---
--
>PycWASH__fl
-------------------------------------------------------MQTSQ
VYAVDRVYGDLQPQFVAKDVLKALSQLDAVVGDVFNRLVHKVSQEKERVAAVDKRIQVCQ
AKVNALTARRTSNKPTTVFSTSKYPAPKQLP--LSKTLFHDKPYADAPPLVP------DD
DDDAHFLPA---------------------------------------------------
--------------------------------------EPLPPAQRGQYMAE--VVEIFE
KVNEYQKTQQP-----------------------------------------------EA
DMEKEGLGRLP-EYIPSVGSVLLFNSGENPYQKYTSWDN-----LLGTDYEEEEE-----
-----------KRKELAKAPRTIEYGDEL-------PTVHGLNYEFHPSMGQMPDM----
----SAKLPTNLP-LENIADYKYAQEGTT-------------------------------
--------------------SIAPSMFQ-------DKALPDLPSVASF------------
-----------------EEGPMAQEPSEQNFQVGPVDGAPPPPPPAPTVDFTKLDDGAPP
PPPPPP--QADEEDDSAPPPPPPPMANGEDEDAPP-PPPPQEDGP---------------
---------------------------PAPPALEEEDDQPQAVSLLDQIRNP----NIKL
RKVDPS-EKKADTAKT--------------------------------------------
-----GDNANKPLTIAEEMQQRMLRRQAAISGKQDQMEQKREREKAAAKPVTVLTAKEVT
APAQPPPPPPPSDDGGQRNKLPTLAMSDDGSDDGRGNIS-DDDKSNDGDDFLAQIRNIKR
KQDEGT---SQPKQPPPPPKTEEI-KNPVANFEAQMIGLRNREDSLSMSESSEWSDD---
--
>PhiWASH__fl
-------------------------------------------------------MQTSQ
VYAVDRVYGDLQPQFVAKDVLKALSQLDAVVGDVFNRLEHKVSQEKERVAAVDKRIQVCQ
AKVNALTARRTSNKPTTVFSTSKYPAPKHIP--LPKTLFHDKPYADAPPLVP------DA
DDDTHFLPA---------------------------------------------------
--------------------------------------EPLPPAQRGQHMAE--VVELFE
KVNEYQKTQQP-----------------------------------------------EA
DMEKEGLGRLP-EYIPSVGSVLLFNSGENPYQKYTSWDN-----LLGTDYEEEEE-----
-----------KRKELAKAPRTIEYGDEL-------PAVHGLNYEFHPSMGIMPDM----
----SAKLPTNLP-LENIADYKYAQESNA-------------------------------
--------------------SIAPSMFQ-------DKTLPDLPTVANF------------
-----------------EEGPVAQEPSEQNFQVGPVDGAPPPPPPAPTVDFTKIEDDAPP
PPP--PPPQGDDEDDLAPPPPPPPMANGEDDDAPP-PPPPQEDGP---------------
---------------------------PAPPAAEEEDNQPPALSLLDQIRNP----KIKL
RKVDPS-EKKADPIAKA-------------------------------------------
-----GDSANKPLTIAEEMQQRMLRRQAAISGKQDQMEQRREREKAAAKPVTVLTAKEVT
APVQPPPPPPPSDDGQQHTKLPTLAMSDDGSDDGRGHMS-DDDKSTDGDDFLAQIRNIKR
KQDEGS---TQPKQPPPPPKTEDV-KNPVANFESQMIGLRNREDSLSMSEASDWSDD---
--
>PuWASH__fl
-------------------------------------------------------MQTTQ
VYAIERVYEDLRPQFVAKDIIKQLSQLDAVVGDIFNRLVHKVALEKKRVAAIDERIRVCQ
AKVNAITERRTSNKPTTVFSTSKYPAPKVLP--PTKTLFHDKPYADGPMIIP------DA
DEDTHFLPA---------------------------------------------------
--------------------------------------DPLPPAQRGQLMTE--VVDLYE
KVNLYQEAQNT-----------------------------------------------GV
DMTQEGLGVLP-EYIPSVGSVLLFNSGQNPYQTYTSWDN-----LLGTDYEEEEE-----
-----------AQKELASAPKTLRDGDEL-------PSVSGLDYDFRPTPGANEDL----
----SKKLPANLP-LAGIVDYNYEGVNAS-------------------------------
---------------------IAPSFFQN------KQALPDLPPVADF------------
-----------------SDAPSAMEPSEQNFQIGPVDGPPPPPPPGPNVDFSRSD--VPP
PPPPP--PSTFGDDDSAPPPPPPPQFAADEQDDVPP-PPPPVAPQQE-------------
---------------------------DAPPPPAPVEQNP-VASLLDQIRNP----GMKL
RKVDPNE-KKADPLDKP-------------------------------------------
-----ATSTNKPLSIADEMKQRMLRRQAAISGKQDQLEQKRDRE-RFAKPVQVLTAQEVT
AP--PPPPPPPASDDDRRKRLPSVQMSDDGSVDDGNDSDADKASNDDENDFLAQIRNIKK
KQESEGNKPAVARPIPPPPKVEEP-KNPIVDFESQMIGLRQRADSLSMSEASDWSDE---
--
>AllWASH__fl
-------------------------------------------------------MQTSQ
VYVLDRVYEDLETPFVAKDIIRQLTQLDTIVNDIFHRLSHKVTHEKDRIRAIDSRITVCQ
AKVNAIIDRRISNKPTTIFSTSKYPAPKVLP--DTQTLFHDKPYVENSPLLN-------D
DEDAHYLPA---------------------------------------------------
--------------------------------------KAVPIAQRARTMNE--VVEMFE
KVNAYREPKSA-----------------------------------------------EV
DMSKEGLGPLP-DYISSVGNLLLFNSGENPYQKYTSWDN-----LLGTDYEEEDD-----
-----------KPKELAKAPPTLVHGDQL-------PGVSHLDYNFHPQMREVPEF----
----SPLLPANLP-LPNLANYNYAQTDMVLS-----------------------------
---------------------IAPSLFQN-------KALLDLPEVATF------------
-----------------MDGPTAFEPARDQLDVINSNAPPLPPPPPVLIEIEEDEENGVP
PPPPPEMDWSSTMEDTPP-PPPAIFDAVDAEDDEAVPLPPIEEE----------------
-----------------------SSMPPPPPVEARVDNQNPVQLLLEQIRNP----ELQL
RKATMIDDQSKTNEPSE-------------------------------------------
-------DDKKPLTMQDEMRKRLLRRQGVISGKADKQEQREERE-RYAKPVTVLKAKEVT
PPAGNLPPKPMINQVEARDRLPSVEMSDDGHGIPRRNRPNAIVTDGDDNDLLAQIKSIRR
KQEANPTTEAASRPTATNN------GNPVERFESQMIGLHDDNDSLSLDSASDWSDE---
--
>SobWASH_B_fl
---------------------------------------------------------MTQ
LYKTPVVFQDLRPAEAYMQLFDALDHVNKLSDDIFGKISARVQQEKTRLDAIKNRIDSAK
EKVKK---ISGTTKAITIISPNKYTAPERLP--DFKPLFCDTPAQLDIKHSKF----KLD
PQTNPFAPPEP-------------------------------------------------
----------------------------------------------ISNSGGEVNIDIKS
VDQRIEAAAEG-------------------------------------------------
------LGRLP-EYLPSIADLLLFNTSYNPYRA---YVSLDNLEKGQGKERQREEKKDSL
AAAPVT--------VTDGDKLVLPGA---------------SALKFTPGPTEVP------
----EMNFPTDLP-LKMVAEIDYSQLNL--------------------------------
------------------------------------------------------------
------------------------------------------------------------
------------------------------------------------------------
------------------------------------------------------------
------------------------------------------------------------
------------------------------------------------------------
------------------------------------------------------------
------------------------------------------------------------
--
>TrcWASH__fl
-------------------------------------------MPAAMYNDSATTVCGYV
VPVPLTNGDC----VTMLSVIHALEELDQISNCVFGNIEAAVRNSRETLEGLQERIETCT
ARVKQ---LQGRREAMVVKSRSRFPNGCYRPM-HLAQAPRERRGRFLRHR----QDVMPV
LLPVDESDSDSEYVLENE---------------------------------------GNA
ALNNGESNGVSGQGKRGNLECKNFYQRPIRRLEGTVEEQEPVRPQHPLQRVE--LSDVMP
LAASWRYH----------------------------------------------------
TVAERGLGRLP-RQLMSVGSLLLFNTRENLYK-----------EYHELDVLKQ-------
----------QREERVVAAKRRLGGAADVHR--DYMTRLSSDEYAFIPLMEEVANL----
----MDDLPEDLP-LEGIAEVAWHAYALEAAD----------------------------
--------------------NIAPSWQRRLGDESEVATENAGPLRG--------------
----------------------GKKAHGQTLAITLGPAETPTTSLINPSSALEAPPPPPP
---PPPAGKAPPPPPPPPGFKSMKAPPPPPPPPPPPPAMMMKTAVQPARTMTAIPPPPPP
LSAEAAPLPISPIAPGPPAARSLPKLGNPPPAPPLPPPP--PPRKNAVTRAPSKADPRPA
------------------------------------------------------------
-------PKLAPRSNLDTLSSLLANRRKGILGMHSDEDEDDDVPQSAPSKGMRG------
------------------------------------------------------------
-VKESASQASTAPLVSVPKSTPPLPP---------SATGKLIPRRVDDDDDDDW------
--
>TycWASH__fl
----------------------------------------------MFKDTTMTPTHGYT
LPVPLTHGGQ----SSMLSVIRALELLEQTSERVFSNIEMSVQRSMETLEQLQGRISVCA
DQVEQ---LQGRREAMVVKSRVRFPKQRHCTL-PIGRAPCEERGRLQEKI-----AVMPI
IVRGDDAD-DAEGSEDSE------------------------------------------
--DEQQQRGVEDR----------HHMKPVRRLDYPAVDQRLARPQHPAHDGA--LKNLMP
LGVVWRYH----------------------------------------------------
SGADRGLGRLP-AHLSSVSSLLLFNTRENLYK-----------EYHEMDVLTQ-------
----------QRQERVVATKQRLG-TSDVHR--DYVTQASNDDYAFIPLMEEVANL----
----MDDLPENLP-LEGIAEVAWNVYSLGDED----------------------------
--------------------NIAPSGQRRPGEKDDITANAKG-SRG--------------
-----------------------KKGQ-EPLAITDGSGAGG-----DVASRALVPGGPPP
-----------PPPMRPPG---MIAPG-KAPPPPPPPAMVGG-------KMKAPPPPP-M
KSPPPMPTLPGAKAPPGVAAGKGPPIGSAPPAPPPPPPPP-PGQGKAPVKPAPRVESKAA
------------------------------------------------------------
-------PKAAPKSNLDALSSLLANRRKGILGMHSDGEEEDDDRGKRPPPPAPSKGPSGG
KAPPPPPPPPKGAPPKAP-----------------------------------------P
PPKGPPPKAPPPPKGPPPKAPPPPPP---------PAPGKLPPKRANDNDDD-W------
--
>TyvWASH__fl
----------------------------------------------MPCSGAVVPIDGYS
VPLPLTSGGR----LAMMSVISALEELDRITEKVLGNIEATAEQSRQKLEHLQERIIACA
EHVVQ---LQGRREAMVVKSKTKFPKRKPQSF-PVAALRCDRRKNVVSRR----KRVMPV
VVAAS--DSDASDEDAGR------------------------------------------
---AERGGAGENSRSRGSRRDASTCPRPVRHLEGPAVDQRPMRPLNPTKHMS--FADVMP
LSAAWRYH----------------------------------------------------
GAKDRGLGRLP-PNLTSVSSLLLFNTHENIYK-----------EYHELDVLSQ-------
----------QRQERVVSNRRRLEGTTDVHR--DYVTQFSTDDYAFVPHMEEVANL----
----MEDLPENLP-LDDIAEVAWNDYSLEEGD----------------------------
--------------------NIAPSWQRRLDDREGDGNESRLGARE--------------
------------------------RKKQQPMLAIAANANPSA---ATTAISAIPPGKLPP
PPPPPPPLAFGSAPHGKVPPPPPPGSKKSSGPPPPPPPPPS--LKNASIPPPPPPPAPGK
MKGLVPPPAVEARNPPGAPSAKGPPLLGNAPPAPPPPPPPSSQG-KTAPKTVPKPPEPRS
A-----------------------------------------------------------
-------PKATPKNNLDALSSLLANRRKGILGMHSDDEDADDKRVSPPSTTKGPRADGDK
TIP------------------------------GAPPPPAK-APPPPPPPPPPPKAPPPP
SKAAPPPPSKGAPPPPAKAPPPPPPKAPPPP---PPAPGKVPPRRVVD-DDD-W------
--
>TbWASH__fl
----------------------------------------------MYKETTMTPIHGYT
LPVPLTNGGY----ASMLSVIRALGRLDQTSERVFGNIEQAVERSRETLEQLQGRIAVCA
DQVEQ---LQGRREAMVVKSRVRFPKQKHYTL-PIGRAPCEDRG-CVPER----AYVMPA
IIQAD--DSGASPVVGSS------------------------------------------
---GGDSGNGSDPWQLGGQEGEDAYPKPVRRLDCPGAEQRLMKPQHPLQEAT--VKSLMP
LGATWRYH----------------------------------------------------
SGVDRGLGRLP-AHLMSVSSLLLFNTRENLYK-----------EYHEMDVLTQ-------
----------QRQERVVATKQRLG-TSDVHR--DYVTQASTDEYAFVPLMEEVANL----
----MDDLPENLP-LEGIAEVAWNAYSLEDQD----------------------------
--------------------NIAPSGQRRLGERGDSVGSGSGSTR---------------
----------------------NKKKGQEALAITAGPDAAG-----GPSSRALVPSGLPP
------------PPPPPGGLRPPGKAPPPPPPPPP----------MFAGKMKAPPPPP--
---IKAPPPMPS-LPGAAATKGLP-IGNAPPAPPPPPPPPPPGQAKAPAKPAAKSDVKPA
------------------------------------------------------------
-------PKPATKSNLDALSSLLANRRKGILGMHSDGEDEDDDHGRRPPASGPSKGMAIN
R----------------------------------------------NAPAPPQKGGVPP
PPPPPPPPKAPPPKGPPPKVAPPPPPPPPP-----PAPGKLPPKRKTDDDDD-W------
--
>TbgWASH__fl
----------------------------------------------MYKETTMTPIHGYT
LPVPLTNGGY----ASMLSVIRALGRLDQTSERVFGNIEQAVERSRETLEQLQGRIAVCA
DQVEQ---LQGRREAMVVKSRVRFPKQKHYTL-PIGRAPCEDRG-CVPER----AYVMPA
IIQAD--DSGASPVVGSS------------------------------------------
---GGDSGNGSDPWQLGGQEGEDAYPKPVRRLDCPGAEQRLMKPQHPLQEAT--VKSLMP
LGATWRYH----------------------------------------------------
SGVDRGLGRLP-AHLVSVSSLYLSX-----------------------------------
------------------------------------------------------------
------------------------------------------------------------
------------------------------------------------------------
-----------------------------------GPDAPG-----GPSSRAIVPSGLPP
------------PPPPPGGLRPPGKAPPPPPPPPP----------MFAGKMKAPPPPP--
---IKAPPPMPS-LPGAAATKGLP-IGNAPPAPPPPPPPPPPGKAKAPAKPAAKSDVKPA
------------------------------------------------------------
-------PKPATKSNLDALSSLLANRRKGILGMHSDGEDEDDDHGRRPPASGPSKGMTIN
R----------------------------------------------NAPAPPQKGGVPP
PPPPPPPPKAPPPKGPPPKVAPPPPPPPPP----PPAPGKLPPKRKTDDDDD-W------
--
>CrfWASH__fl
--------MAAAAAARASSPSSTGAGSSHNSGSRSSSVDSTHAAARAYAFDSAAIATVPG
LVVPLVPPS-RGGSAALASAVFALDQLASVMDAVFDRINRTTAERLERLEGVQKRVAACA
AGINR---LQHRRASTLLESKPRYPQLPRPRTGKTKTGRANSHAAAADPRASFTAAALSA
MCP--PSSLYPTHSDHYLRPRRCSPLPAVAPSSCSSSAEDDSDDDNAESAPGAAGNGHRV
PRASYQPPLRAIAPVIVVATTTSAGGTTTSSRRRQRRVAMDLP---APVNPMASIPLAAS
MPLESVIWDGDD---------GHGGAVMMGDNLASTAT-AASAMQNSAGSVPFWQPRTLP
VVRGGQVMHAACEMPTTASALVSFPARRAAYRRLAGAEGPPRSAEGQSWGTPLFADPYRM
AANGAGGR---GRERHDGAGVRGSGGVVVNLQQDFTSQSQAQQYAFVPGGAGSAASAR--
--ALLSDLPRDLP-LQHLAAVRHWDRQSSAQQKQQPRRGTGGSARRESGDVLYGWEGGST
GAGGKGRAAGVEGITPSQRRQQQQQRLRGRSPAKRRHRDEASFSRSDSADDSEEDEEGVS
AAAGKRKGQQQRKG------------PSTKAASKDAAKNNATAAAAATPSGLPPPP----
--PPPPTLAGPPGVMRSTTAPPPPPLPPAAFLQGRPNPPMQASRPMGGPPPQ----LPPP
PPPPPPPITSSSSAG------------------------AVSAAFAKELQSAVKTRPAAA
PTAGLPPPPPPRGPGSGLPPPPPPPPPSAAARGCAQPPVGVRPGGAPSLP--PPPPPPPP
P---------------VGLSSVLGQRRMAQKDNASSDSSDDSSSSSSSSSSGGGGKAKAR
-------------------------------------------------------AVVRA
PAGPGGAKLPPAPPPPR----TSGAPARPPPPA--------LGNASSGDD-SDW------
--
>LbWASH__fl
--MATLAAAVVATSEVMDSGNSDDAQTSSSLNSRSSSVDSARAVAAARAYDTAAIAIIPG
LVVPLTSASSQGGCAALASAVASLQALADTVGIVLDRLDRAAASQQRRLNAVQGRICTCA
GFVDR---LRGRRTATLLESKPRYPQPVPLKSRGGGGAKAAKSKWDAQGN-ANDAAAAAA
ILSGVPSALSTAHSHRFLRPRRSSPLPPVAPSSCSESSTDDSGDDASQQP----------
HPLSYQAPMRTVPAVPALTAPERATATAHHVLVRRGDSVSDFSRPLPPVNPVAAMRLAES
MPLETVLLESEDSNAVLVGNGGRGEATTGHVNERSMLTNAASSLPASSSSALAWQPRSLP
VMRNGQTMHNAGEMPRTLSALVSFPAHQMAYRHLAAANSSCGGNVGSAIASVQHGALLHS
DAYSPAR---------RTTTAWLHSASMVEIELDFTTPLQAQQYAFVPGGDAAAASSR--
--ALLRDMPRNLP-LQHLATVRRWDHGGGDQKPRIGGSTGSEDDVDE-------GVEERE
DDSSPRWQRRTSRRDPRNLETIAPSQQQRQRRAHRRHTLGDDGTVSEGSNDTAEEVTSAR
HRGRES--------------------GRARPKQQQ-TCETSTQPTAAAPSTLPPAP---L
LQAPPPPP----GVTRSTTAPPPPPLPQAALLQGKANPPMFPLGSGGGAPQR----LPPP
PPPPPS--------------------------------------FSAELRSAVGSRPPPP
VTQVKMAPPPSSTAPPPPPLPPPPPPSLSQLPVGVRPDGGRPVVSPPVQRAPPPPPPPPP
----PPPPPSSQKPAVSALTSMLGERRRVLHGDDSSSTGSDSGFS-NKNTAAHGKQA---
----------------------------------------------------------DS
PDSLSSSTSPRANPTVRGRLVNSAVQRLPPPPQ--------LASSSSSDDESDW------
--
>LeiWASH__fl
----------------MESSISGSGESSGSSKSRSSSVDSARAVAAARAYDTAAIAIIPG
LVVPLTSASSKGGCAALASAVASLEALADTVDTVLDRLDKAAASQQRRLNGVQRRICICA
DFIDC---LRGRRTSTLLESKPRYPQLVPFKPRSRGGGVRAKTVKSQRGAQDG-ANAAAI
VISGVPSAVSTAHSHRFLRPRRSSPLPPVAPSSCSGSSTDDSDDDAAQQP----------
QQPSYQPPMRAVPVVSAFADSERTIATAHRGFARCGGSDSNVSSPAPPVNAVAAMRLAES
MPLETVILDGEESSAVAVGHGGRGEAAAGHLSVRGTLMSAAS-LQPSSSSALAWQPRCLP
AVRGGQAMHNASEMPGTLSALVSYPAHRMAYRHLVAASSSNDGNAKGAIASVQHGTPIYR
DPYSPTGLAATAR---SATRTWLHSTSTVDIQCDFTTPLQAQQYAFVPGGDAAAASSR--
--ALLRDMPRNLP-LQHLASVRRWDQRGGDMQGRTGGSTGSEDDE---------DVEEHD
ENGGPRQQRRASRRGPRDFETIAPGQEQRQRRARRRHAVGDGSTASEGSDDDTEAAARAV
NRRRES--------------------GRARPKQQQ-ARDTSTQPTAAALSAPPAAP---P
SLAPPPPP----GVTRSTTAPPPPPLPPTALLQGKPNPPMFPLGSGGGAPPR----VPPP
QPPPPPQ----------------------------------ASKLLSELKYTSGSRPPPP
PPPAQAAMVPSVSSEAPP---PPPPPASSKLPVGAKPGGG-------LVAAPAAPRVPPP
P----PPPPQSQKSAVSALTSMLGERRRVLQGDDSSSTSSGSGTGN-KYGGANRRQA---
----------------------------------------------------------DS
SDSSSSSAPPRANPTARGRMVGSAAP------Q-------MAGGSSSSSDDSD-------
--
>LidWASH__fl
----------------MESSISGSGESSGSSKSRSSNVDSARAVAAARAYDTAAIAIIPG
LVVPLTSASSKGGCAALASAVASLEALADTVDTVLDRLDKAAASQQRRLNGVQRRICICA
DFIDC---LRGRRTSTLLESKPRYPQLVPFKPRSRGGGVRAKTVKSQRGAQDG-ANAAAI
VISGVPSAVSTAHSHRFLRPRRSSPLPPVAPSSCSGSSTDDSDDDAAQQP----------
QQPSYQPPMRAVPVVSAFADSERTIATAHRGFARCGGSDSNVSSPAPPVNAVAAMRLAES
MPLETVILDGEESSAVAVGHGGRGEAAAGHLSVRGTLMNAAS-LQPSSSSALAWQPRCLP
AVRGGQAMHNASEMPGTLSALVSYPAHRMAYRHLVAASSSNDGNAKGAIASVQHGTPIYR
DPYSPTGLAATAR---SATRTWLHSTSTVDIQCDFTTPLQAQQYAFVPGGDAAAASSR--
--ALLRDMPRNLP-LQHLASVRRWDQRGGDMQGRTGGSTGSEDDE---------DVEEHD
ENGGPRQQRRASRRGPRDFETIAPGQEQRQRRARRRHAVGDGSTASEGSDDDTEAAARAV
NRRRES--------------------GRARPKQQQ-ARDTSTQPTAAALSAPPAAP---P
SLAPPPPP----GVTRSTTAPPPPPLPPTALLQGKPNPPMFPLGSGGGAPPR----VPPP
QPPP--------------------------------------------------------
--------------------------ASSKLPVGAKPGGG-------LVAAPAAPRVPPP
P----PPPPQSQKSAVSALTSMLGERRRVLQGDDSSSTSSGSGTGN-KYGGANRRQA---
----------------------------------------------------------DS
SDSSSSSAPPRANPTARGRMVGSAAPQ-------------MAGGSSSSSDDSD-------
--
>LmWASH__fl
----------------MENSISDSGEASGSSKSRSSSVDSARAVATARAYDTAAIAIIPG
LVVPLTSASSKGGCAALASAVASLEALANTVNTVLDRLDKAAASQQRRLNAVQTRISTCA
DFVDC---LRGRRTSTLLESKPRYPQPAPLKSRSAGGGVRAKAVKSKWGAQDG-ANAAAI
IISGVPSAVSTAHSHRFLRPRRSSPLPPVAPSSCSGSTTDNSDDDAAQQP----------
---SYQPPMRAVPVVSALADSERANATAHRGLARCGGSDSVVSSPAPPVNAVAAMRLAES
MPLETVLLEGEDSGAVTAGHGGRSEAAAGDLNGRGTLVNAAS-PQSSSSSALAWQPRCLP
AVRGGQVMHNASEMPGTLSALVSFPARRVAYRHLVAASGSNGGN---AIASVQRGAPIYR
DPYSSPTGLSATAR--STMTTWLHSTSTVDIQCDFTTPMQAQQYAFIPGGDAAAASSR--
--ALLRDMPRNLP-LQHLATVRRWDQRGGGRRGRTGSSTGSEVDDDD-------DDEERD
DDGGPRQKRRASRRGPRNFETIAPGQEQRQRRARRRHAVSDGSTASEGSDDDTGAAARAV
HRGRES--------------------GRARPKQQQ-ARETPTQPATTALSAPPAAP---P
SLGPPPPP----GVTRSTTAPPPPPLPPPALLQGKPRPPMSPLGGGGAAPPR----VPPP
QPPPPPPPPPP------------------------------ASKLLSELKSA-----VGS
RPPPPPP---------------PPPPPSSKLSVGAKPGGG-------LVAPPAATRAPPP
PPPPPPLPPPSQKSAVSALTSMLGVRRRVLQGDDSSSTSSDSGIANDTYSGAHKRQA---
----------------------------------------------------------DS
SDSSSSSTPPRANPTARGRMVSSAAPRLPPPPQ-------LAGGSSSSSDDSD-------
--
>LetWASH__fl
MTALAAAAAAVDAGEVMEISSNDSGKASESCTSRSSSVDSARAVAAARAYDTAAIAVIPG
LVVPLTSASSKGGCAALASAVTSLEALADTVDTVLNRLDTAAASQQRRLDAVQRRICICA
NFIDC---LRGRRTSTLLESKPRYPRPVPFKSRS---SVGAKAAQSQSRAQKG-ANDAAT
IISGVPSAISTAHSLRFLRPRRSSPLPPVAPSSCSGSSTDDSDDCAAQ------------
-QPSYQRPMHAVPVVPALAGSERGTATAHRGLARRGDCNSVVSSPAPPVNAVAAMRLAES
MPLETVPLDGEDSCIRTAGYGDRGENAAGHLNGRATLLSAAS-LPPSSSSALAWQPRCLP
PVRGGQAMQNASEMPDTLSALVSFPAHRVAYRHLVAASSSS-RNTEGAVPSVEPGAPTYR
DPYSPTRDAATAQ-STTTAAAWLLSASTVDIQCDFATPLQAQQYAFVPGGDAAAASSQ--
--ALLRDMPRNLP-LQHLATVRHWDEHGRNVRRCTGDSSGSEDDV----------VEKHG
DDGGPRQQRRVARRGPPDFEAITPGQEQRQRRARQPYTGSGGSTASEGRDDDSEASISAV
HRRRES--------------------GRARPKPQQ-ASETPIQPTGTALSAPPAAP---P
SLAPPPPPPPPPGVTRSTTAPPPPPLPPAALLQGKPNPQLFPLGGVGDVPPR----VPPP
PPPPPPP----------------------------------TSKLFSELKSV-----IES
RPPPPPPP-------------PPPPPTSSKLSGGAKPGGA-------LVAAAGAPSVPPP
PPPPPPPPSQSAKSAISVLTSMLGERRRVLQEEDSSSTSSGSSINNGKRSGAHRRQA---
----------------------------------------------------------ER
SDSSASSTPPRVNSDARGRKVGSAAPPLPPPPQ-------LAGDSSWSSDDSD-------
--
>LemWASH__fl
-MMALAATATVTASEVMESSISDSGEASGSSKSRSSSVDSARAVAAARAYDTAAIAIIPG
LVVPLTSASSKGGCAALASAVASLEALADTVDTVLHRLDKAAASQQRRLNAVQKRICICA
DFIDC---LRGRRTSTLLESKPRYPQPVPFKPRSRDGGVRAKAVKSQRGAQDG-TNAAAI
IISGVPSAVSTAHSHRFLRPRRSSPLPPVAPSSCSGSSTDDSDDDAAQQP----------
QQPSYQPPMRAVPVVSAFADSERAIATAHRGFAWCGGSLSDVSSPAPPVNAVAAMRLAES
MPLETVLLDGEESSAVTVGHGGRGEAAAGHLNGRGTLMNAAS-LQPSSSSALAWQPRCLP
AVRGGQAMHNASEMPSTLSALVSFPARRMAYRHLVAASSSNGSDAKGAIASAQHGAPIYR
DPYSLTGLAATAR---STPTTWLHSTSTVDIQCNFTTPLQAQQYAFVPGGDAAAASSR--
--ALLRDMPRNLP-LQHLATVRRWDQRGRDMQGHTSGSTGSDD------------VEEHD
NDGGPRQQRRASRRGPRGFETIAPGQEQRQRWARRRHAVGDGSTASEESDDDTEAATRAA
HRRRES--------------------SRARPKQQQ-ARETSTQPTTTALSAPPAAP---P
SLAPPPPP----GVTRSTTAPPPPPLPPAALLQGKPNPPMIPLGSGGSAPPR----LPPP
PPPPPPPPP-------------------------------PASKLLSELKSA-----SGS
CPPLPPP--------------PPPPPTSSKMPVGAKPGGG-------GVAAPAAPRVPPP
P----PPPPQPQKSAVSALTSMLGERRRVLQGDDSSSTSSGSDTGNGKYGGARRKQA---
----------------------------------------------------------DS
SDSSSSSTPPGVNPTARGRMVGSAAPRLPPPPQ-------LAGGSSSSSDDSD-------
--
>OslWASH__fl
--------------------------------------------------------MRDR
AREIRLVTLGLSPRDTHARCVDLARELDDAVRDVTARIDARATAHANALATLRRRIEHLR
ARVRD---VGSSSSARTVMHAARYPMGARNG--DVERMFGTSAPTTAAS-------AAED
EGDAER------------------------------------------------------
------------------------------------KMMEELLAIERQTVHREMTAEMFY
ASETRESASG----------------------------------------------RARV
VSGRDGLGTLP-ASLESLNECLLFNSDVNPYV----------EYALVDNLMDGEDDGGRG
DEDGEDEGTREGGEYEDDWKNLAEAPKSMQN--ALYDSMQATQFGFRPTMGAMP------
----SLDLPTSLPSLRYAADISWSGATKTA------------------------------
-------------------APIAPSST--------ATPLPDVVVTP--------------
----------------------------SVLAPPPPLPPTPPPPPPLPRE-------NLH
ASAPPAQLPPGANVGDGGRSALMDAIRNKDNKSRLRKR--GSAAPSADAAPPPPRGAPME
P--------------------------------------DLRGALMDAIRAK-----PML
KSSSRPELSDGDPPAAAPPAP---------------------------------------
---------PRQMSMMEELANSLGRRRSAIVASGDHDVREKVIETTTQRP----------
------------------------------------------------------------
SGIVGLGDFIKAK------------------------ESATNCDEDQDDDVSDWDSD---
--
>OstWASH__fl
--------------------------------------------------------MRDQ
SFELELITLGLAPAETRARAVELTKSLDVLVARVTESIDSRARAHVQRVERLRARVDRLR
AKVHG---IGSSKSARTVMHAARYPEDALGG-KYHENLFGDAPTRRLVEHR----DVSRE
LDEIER------------------------------------------------------
------------------------------------KTMEDLILIERQRSHGEDLARRYW
ETETRDAERA----------------------------------------------ETST
RSGRDGLGTLP-ACVESVNECLLFNSNVNPYV----------EYALVDHLMSDVEEGSDI
GDDVEKE-----DEYED-WKNLADAPT---D--ARYDSANATQFGFRPTLGQMP------
----EVNLPLSLPSLRYAADISWSGAEKSK------------------------------
--------------------SIAPSAS--------ATPLPDVVLSDPIP-----------
----------------------------GLGSTIPALPPPPPPPLRSSAAAPPPPPGAAP
ASAPPAQLPPGADVGDSGRSALMAAIRN-HNKSKLRKR---GDASSTPAPPTPPRASVAP
TASAATEP-------------------------------DLRSALMDAIRAK-----PTL
KSTSTRDETPPAPASTTGAPSAA-------------------------------------
---------PRQMSMMEELADSLGRRRSAIVASGDHDVRESVAAPQRR------------
---------------------------------------------------------DAA
PRIVGLDAFIKSK-------------------------GAGALGDDDDATDSDWDD----
--
>OtWASH__fl
--------------------------------------------------------MLDR
ICDVQLITPGLDPDETRVRAIELAHALDAITLKVNASIESRVDAHVARVDRLRRRTQTLE
RRVEA-------------------------------------------------------
------------------------------------------------------------
------------------------------------------------------------
------------------------------------------------------------
------------------------------------------------------------
------------------------------------------------------------
------------------------------------------------------------
------------------------------------------------------------
------------------------------------------------------------
-------------------------------KSRLRKR---NTGAIDAGEVAASAPTQPA
SNRED----------------------------------DLRGALMDAIRSK-----PML
KPSSTR-EAPSRASEPTNAQAAP-------------------------------------
---------PRQMSMMEELANSIGRRRAAIVASGDHDIREKITTPTKR------------
-----------------------------------------------------------A
DNVLGFDAFSKSK-------------------------GQTDQGSED--GESDWDD----
--
>SemWASH__fl
--------------------------------------------------MDEDLAAGAD
SRGFRVLGVFPLMAPVDSDLLRALEQLQDAADAVFGRITSRVGMERERLQDLSRRIQTVK
ANVDS---ISGSRQAITVLSSAKYPQVSSDAVDFKP-LFG-GHDEPLPVFK-----VELN
MGNFQE------------------------------------------------------
----------------------------------------------DENEGTLELFRFFM
ETSHERLNVT--------------------------------------------------
PMHKFGSCGQ--DDADFNDRSIADVLPE---------------HTKLPEQATSEASGKST
ALYPPPQ------SLTQ--RNNPAAPG-------------LEEYGFKPTLRQVP------
----LFTLPSKIPDLPMVADISWTGSRTDVQELT--------------------------
--------------------SIVPSAS---NKSSQKLDAPKAE-----------------
------------------------------ESRNPSQITVPPAPKMEEAPMPQLRP----
-PQPPPRLISQNTKDDRGKSIIPPPPPPLPSPPMISST---MNPGAASKDKASASSSTPP
QAIPPIEP--------------------------------NRAALLASIRSP----NIKL
RKTDVSEKTSEPTQEAEPPHSK--------------------------------------
----------QVADLLAEMASTLKMRRLSMKG-ATHGLQTKNHLTSVGGC----------
------------------------------------------------------------
-------RSPLPIANLK----------------AFL-----PQTSGSDGDEDDWED----
--
>CyrWASH__fl
-------------------------------------------------MLRVFEDGRRN
RHGRSAYYA---------QLCKALLDLQDAADKIFDTVSHAVGTEHQRLEGLSSRIRTAK
AKVDA---ISGTKRAITVKSRSRYPSASSEIEDFCA-LFGGKIGGVRTDFP--VATLLLN
GGLSRE------------------------------------------------------
----------------------------------------------SGEDGTLELFRFFS
ETSHENLSDD--------------------------------------------------
NNRKVGIGNMR-CDVNSVADILLFNSTELPYHS---YKTVDNLLGEPAIVEESSELKHAP
LPPPPP-------SVLQG--SMLSFTG-------------SEDFGFRPTLRQVP------
----SFSLPSTLPDLPMVAKISWSGSKPGVTRQS--------------------------
--------------------SIAPSAVSSVAPTNDETMLKSSSGYV--------------
-----------------RGQDEDSSLSLVSEHDSPSQKSCSSNEDAPNKSSD--------
------------------------------------------------------------
------------------------------------------------------------
------------------------------------------------------------
------------------------------------------------------------
------------------------------------------------------------
------------------------------------------------------------
--
>PcgWASH__fl
-------------------------------------------------MLRVFEDGRRN
PHGSYYSAAAASSPPHYGQLCKALLVLQDTADKIFDTLSHRVGAEHQRLKGLSSRIHTAK
AKVDA---ISGTKRAITVKSSSRYPSMSSDVEDFHP-LFGNKFGGVCTDFP--MATLSLN
GGLSRE------------------------------------------------------
----------------------------------------------SSEDGTLELFRFFS
ETSHEYFSND--------------------------------------------------
KFRKAGLGNMP-SNIDSVTEILLFNSNELPYHR---SKTVDNLVVGEPFVEESAELKQIP
LPPPPE-------SVLQGGTLSSTKS---------------EDFIFRPIHRQVP------
----SFSLPSSLPNLPMVAEISWIGSKSEVSGKS--------------------------
--------------------SIVPPVMASVASPNDVTILKSNSGLM--------------
-----------------QSVDEDSSISSVSEHDSSSQKSFSFKEDVQSRHSSLNQSMASR
KTVHALEQNPNSKEVPFPQTLPPPPPPPLPPSLTPLL-----------SPSSNQKKNYIG
ESLASISEADVTSRSLALSQIDS-----------------QRAALLASICDP----GITL
KKIDNSFKG---------------------------------------------------
SEDVVIKPKPKAVNLLAEMATSLKMRRLSMQG-AVHDKEQRMHESGKQN-----------
------------------------------------------------------AASDVT
SPSINSTKFTLPISNLQ----------------AYIAQRNEEQRNEELSEEEEWED----
--
>PitWASH__fl
------------------------------------------------------------
------------------------------------------------------------
------------------------------------------------------------
------------------------------------------------------------
------------------------------------------------------------
------------------------------------------------------------
------------------------NSARGPYHR---SMTVDNLDVGDPFIEERKELKQIP
LPPPPE-------SVLQGSTLSSTKP---------------EDFIFRPIHRQVP------
----SFSLPSSLPNLPMVAEISWNSSKSEVSGQS--------------------------
--------------------SIVPPLMASVASPNDLTLLDSNSGMM--------------
-----------------QSAGEDSSISSVSEHDISSQKSFSFKEDVQSRHSNLNQSMASS
KTVYALEKNPNSKEIPFPKTLPPPPPPPPPPSLTPLL-----------PPSSNQKKSYIG
VSLASPTEADVTSRNLPLPHIDS-----------------QRAALLASISDP----GITL
KKTGFLDYSSKSKDSLVDSVKTDTSFKR--------------------------------
SENVAINPKPKAVNLLAEMATSLKMRRLSMQG-AAHDKEQMMHESGKQK-----------
------------------------------------------------------AASDVT
NPSTNSANSTLPISNLH----------------AYIAQINEE-----LSEEEEWED----
--
>PhpWASH__fl
------------------------------------------------------------
---GAVNGSEEGRGNTDSLLCQSLLNLYDVADNVFNNILSRVKMEQEKLNNLTARISDRE
AQIAA---FAGTKEAITLFSSAKYLQVPTDQTDFVP-VFG-GKQSELPIATISLAACQHQ
D-----------------------------------------------------------
-----------------------------------------------GEGGTLELFRFFS
ETNHEYWSRQT-------------------------------------------------
-QSADGLGRVP-KDIKSVADCMLFNSLELPYHL---YRVVDNLTGADIVVGEEEPKHKPP
PLAAPPQ------SVLAG--DTLSSSG-------------VQEYGFRPMLGEVP------
----SFSLPSTLPNLPMVADISWSGSSRQFQSIPLISPSVGHYRNAS-------------
------------FGDSSVEGTPTKSDTKSLDSSTRGFEDVMAAASSRLSLPQHPSPLLTE
SGTFPADSYLNIKTGNLELKVFMDQLVTSHLKRRQLHVRSMHLPKLQASQTSDFRLPTIV
TKTKSAQDVPRSVSQTIPAVPSPPPPRPPPPPPPPPPPLPPLRSPTQPAQIKTSTTSSSE
RPDSSTQLEAVGPRILPLPIEHWTCSMSYVACWLMTTTDASRAALLASIRNP----SIQL
RKTNVGDKPTTSTDKSQSS-----------------------------------------
SGKQVDSNRPKTVNVLTEMANTLKLRRLSMQG-AAHDKSQAKPSKILGNED---------
------------------------------------------------------TDAGSV
SSGSNSTGITLPIKNLH----------------DYIASRNQE-----VSDDDDWEE----
--
>PhdWASH__fl
------------------------------------------------------------
---------------------------EHAADRIFDAISQRTAQERDMLTDISRRIQLAK
AKIDD---ISRSERAVTITSPSRYPSSCISEKDFQP-LFQYKDEGTDPEFP---TKLLVN
GGLNREF-----------------------------------------------------
-----------------------------------------------GIDGTLELFQFFS
EENTGYPSKE--------------------------------------------------
TQSKAGVKLAH--PKDDVFIENLFETSKL----ID-KSLFKCSSVGFVHKVTLYDSSLFS
FKSSFA--------RSLQSLQDCHESI--------------ACFQFADNETNHVP-----
----TYIFELQFPGERIEKFSTDYEFAASSCSKAIRHAAVAQCYRLCEFLDIIGLHE---
------------------------------------------------------------
------------------------------------------------------------
------------------------------------------------------------
------------------------------------------------------------
------------------------------------------------------------
------------------------------------------------------------
------------------------------------------------------------
------------------------------------------------------------
--
>SobWASH__fl
-------------------------------------------------MLRVSEDWGRR
WA---------AQAAGYGDLGRALLDLQAAADQVFDTVSKRTAEEREKLSAISMRIKAAK
AKIKA---LSQSEEPLAIVSPARHPSSSTKQEDYRP-LFHDKH----GSP---IATIAVN
GGFNR-------------------------------------------------------
------------------------------------------------------------
---------A--------------------------------------------------
-------TDKFPKTKDGTYLENLLQTANHPALGN----------------HLASDTKSDE
LPPPPP-------SLLPKHL----------------------------------------
------------------------------------------------------------
------------------------------------------------------------
------------------------------------------------------------
------------------------------------------------------------
------------------------------------------------------------
------------------------------------------------------------
------------------------------------------------------------
------------------------------------------------------------
------------------------------------------------------------
--
>SeiWASH__fl
-------------------------------------------------MLRVSEDGDRR
RT---------AHAAGYGDLGRTLLDLQAAADQIFDAVTKRTAEEREKLSGISTRIKAAK
AKIKA---LSQSEEPLTIVSPACHPSSSTKLEDFRP-LFHDKY----GSP---IANIAVN
GGFNREY-----------------------------------------------------
-----------------------------------------------GLEGTLELFQFFS
EENCDYPSKA--------------------------------------------------
-------ADRYPKTKDATYLENILEAANHQAPQK----------------HLASDTKSEE
LPPPPP-------SLLPKHLR---SQRSDGVRVESDVNPSST------------------
------------------------------------------------------------
------------------------------------------------------------
------------------------------------------------------------
------------------------------------------------------------
------------------------------------------------------------
------------------------------------------------------------
------------------------------------------------------------
------------------------------------------------------------
------------------------------------------------------------
--
>Os_aWASH__fl
-------------------------------------------------MLRVSEDGGRR
RR-------REAHAAGYGELGRALLDLQAAADQVFDAVTARTAEEREKLSAISRRISAAK
AKIKT---LSQSEEPLTIVSPAQHPSSCTNQEDFRP-LFHDKYDDNSGGPS--IATISVN
GGFNREY-----------------------------------------------------
-----------------------------------------------GLEGTLELFQFFS
EENCDYTPKE--------------------------------------------------
--GRLKVKNKPAEAKDDTYLGSLMDKSNFPTPQN--------------ISMSGKDMKIEE
LPPPPP-------SLISKHLA--KNQRSDDVRFESSWSPAHSDIPSAENRL---------
------------------------------------------------------------
------------------------------------------------------------
------------------------------------------------------------
------------------------------------------------------------
------------------------------------------------------------
------------------------------------------------------------
------------------------------------------------------------
------------------------------------------------------------
------------------------------------------------------------
--
>OrgWASH__fl
-------------------------------------------------MLRVSEDGGRR
RR--------EAHAAGYGELGRALLDLQAAADQVFDAVTARTAEEREKLSAISRRISAAK
AKIKT---LSQSEEPLTIVSPAQNPSSCTNQEDFRP-LFHDKYDDNSGGPS--IATISVN
GGFNREY-----------------------------------------------------
-----------------------------------------------GLEGTLELFQFFS
EENYDYTPKE--------------------------------------------------
--GRLKVKNKPAEAKDDTYLGSLMDKSNFPTPQN--------------ISMSGKDMKIEE
LPPPPP-------SLISKHLA--KNQRSDDVRFESSWSPAHSDIPSAENRL---------
------------------------------------------------------------
------------------------------------------------------------
------------------------------------------------------------
------------------------------------------------------------
------------------------------------------------------------
------------------------------------------------------------
------------------------------------------------------------
------------------------------------------------------------
------------------------------------------------------------
--
