# Supplementary material for: Evolution of the eukaryotic ARP2/3 activators of the WASP family: WASP, WAVE, WASH, and WHAMM, and the proposed new family members WAWH and WAML
Source: BMC Res Notes. 2012 Feb 8;5:88. doi: 10.1186/1756-0500-5-88 (PMC3298513; doi:10.1186/1756-0500-5-88)
Supplement: Additional file 1 — Zip archive of the phylogenetic trees and sequence alignments. The file includes all phylogenetic trees of the WASP family proteins. The sequence alignments of the proteins are included in fasta format. [file 1756-0500-5-88-S1.ZIP › WAWH.fas]

>DdWAWH_A_fl
--------------MTN---------------------------------QSNCQNCDCK
TFDPNP-FKPL---YCSICLHNHKVKNAN----------------------VSVNA----
------------TSTSTSAAPPKSSSTNN---KGATISGSPS-------TSSSSLNQQQK
SKPLPPKTP-------SKSPSSPNLTSSSPSSSSSGGGGGSGGSTAVKKRPDAQNFSKQS
SSSSSSSSSSSSSSPSATSPKTSSG-----------SSSSSKSSGSSFMSKIGSFKDAVT
DKVNTLKESTFSSSSSSSS----------------------------EPEVKGY--EISG
PTD-----YKHNTHIGITENG----GISTRN-----IPEEWKQTFQKV----DQALKQNG
KRGITKKEATFILNAVLSGQTPSPNVSLRTTPVATSANAPALPPKPNANNKPLPSAPKTI
PSASPSISSTTTTTTSTSSYNSSVKSTPSSSVSSSVSSYSSSYNNNNNNNNNNNNNNYNK
NTTS-------SSYNNGEIEKLRDKIKQLENKLANEEKE---------------------
------------------------------HNLLLTKYKTLESKYTGGETNQNQAVNEAK
TAKTKLEQLEREHSSLLNKIKVLETNNQLVQNENKNQENELSNLKKSILDSKKNMDADKG
PLIEKISTLESKLKDSEFEKRSIQSKDQELEKKLKELTNQSKESEQQSFEYQVKIKELSS
QLDSLKEA--------LSNNKDLSSKIQEISNQFQQKEKELKESYEKQYNQRLNNQKLEI
DQLSSTLSKEQQKSNKFEMELTSKQRDFESTQKQRDEFKLQFSKSQSQSDQLQSTIDQLE
NQLKQIKLSQAQSQNILDSNNKQQSDQLKSLSDSNNKLIKKNEELESIIDKSRKDSIDIK
GNYEQKIVELESKIKISQNESNNQHDQKLFDLQNKFKSEKD-------------------
------------------------------------------------------------
------------------------------------------------------------
------------------------------------------------------------
------------------------------------------------------------
------------------------------------------------------------
------------------------------------------------------------
------------------------------------------------------------
------------------------------------------------------------
------------------------------------------------------------
------------------------------------------------------------
------------------------------------------------------------
------------------------------------------------------------
------------------------------------------------------------
-----------------------------------------------DLLLKIKQLQDQL
STTTTTTTKHQSHSSSSSAV-PAATTTSTSTPSSPPPPPPVAPPPPPSSFKQPSSDTS--
-----------------RNNLLESIRQPKELKKVTEADMTHNNQQE--------------
----DDGSMVNILVRALIDRRQNMNEDDYDDEDEEVA----------WDD----------
----------
>DifWAWH_A_fl
--------------------------------------------------MSSCHQCDCK
SFQANP-FKPK---YCAICLHNHTQSSSS------------------LQTLVKNDS----
------------VGNASPPLPKKPSSGSSATSVQPQPLTKSNS----FSSLPSNGGGNNN
KKPLPPKPPASSSS--STTSSLASSTGSVASKSASSINVSSSSSAKSTARPKAQDFTKSS
SSSSSTYSSSTKYNTTTSASPSRKN----------------TSSSSSIMSKLGSWKGAIQ
GKVSNLMNNDEDETDQVME--------------------------------------ISG
PTD-----YKHNTHIGITNTG----VIETKN-----IPEEWKHIFKSV----DQALKSTG
RKGVTRKEAALILSAVLSNQAAAAGGQSPNPTSPTLANKPSNYNNNNNNNS---------
NSTSSYNKPTTVASPSINNYYSSVQQQKQSTPSSPLPAVPTNNNNNNNNVPPPLPQKPSP
PSPS------------VAVNVSSSPSSSSSNQQQQEIQQ---------------------
---------------------------------LLEKLRASESKYR--------------
TLEQTFQNSERELGSLTTKYKALESGNQILASERKNMETEYNTLKQSLQGSKKTSESDKK
PLLDKIASLEAKLADLDTEKRSMLQSDDTKDKRIKELTGKLKDVEQSAFDLSLKNKEVQS
ELDTYKTS-----------FKAEQGQVKDLAVQFVQKEKDLREGIEKQYSGKLQQLKDES
EQLATKLQQAETKASKADVELQSRQRDVATLAKQKDELQKQSDSYRDKCDKFETDLDQLQ
STLKNLKSTHAQSQAVMDSTTKQTEDFNTQIKTQNQTILKLNNLVD-----EQQIQLDKV
KSEANSLRQQLAQSQQSANTQQQQYAQQLEDTKAKMQQQHA-------------------
------------------------------------------------------------
------------------------------------------------------------
------------------------------------------------------------
------------------------------------------------------------
------------------------------------------------------------
------------------------------------------------------------
------------------------------------------------------------
------------------------------------------------------------
------------------------------------------------------------
------------------------------------------------------------
------------------------------------------------------------
------------------------------------------------------------
------------------------------------------------------------
---------------------------------------------------------QQL
EDSKAKMQQQISTPPASPPVVPNAP---------PPPPPPVAPPPPPPTTNTNTGKAPDT
N----------------RVAFLDSIKKPDIVLKSVRDSMVIKYDPAQDA-----------
----DPNNMVNILVRALIDRRAGMNEEEDDEEDGDMN----------WDDD---------
----------
>DcpWAWH_A_fl
--------------M------------------------------------AKCQNCDCT
QFEKNP-FKPN---YCSKCLHDHNKYSPN----------------------VSVNA----
------------DAPKPAVSSNYNKSNSG---SVSVSSASPS---------PTAASL-QK
SKPLPPKTPPKTSS-SPNLKSANSSVSTTSSTTYASPSISSNSNNKKKTRPDGQNFSSST
NSSPKST-----------------------------LTTKDKSSKSSFMSKFESFKDAVS
DKVSNLMEGDKE-------------------------------------EVKGF--EISG
PTD-----YKHNTHIGISENG----GIQTKN-----IPPEWKTVFQQV----DTALKSTG
KRGITKREATLILNAVLSGQAP-----AQMRPTNTSPDAPNLPPKRSNLSTSANNKPLPS
AP--APSQTVNLN-KSTSTASSGSLASSTSSTSSLSSIGKSGSFSSTASSSPYGTQKYSA
TTTTTATAASANNNNYIEIEKLREKIKQLEYKLSNEEKE---------------------
------------------------------NKQLELKYKTLESKYSGGD----QTINKYK
GVETKLEQLERDHSQLLTKYSTLESNHQLVVNANKSQEQELSSLKKSLLDSKKNVESDKG
PLLEKIQQLESKIKDIEFEKKSSSTRESELDKKILDLSNKNKDYEQKSFEYQVKIKELSG
QLESLKDSLALQSTNSNASSADYAKKVKDLSDQFSKKEKELRDSYETQYNSRLNSAKTEI
DSLTSNLGKEQTKVHKIEADLSSKSRELESTSKQKEELKGQLNKAQSSNDQLTAQIDQLE
NTIKTLKLSQAQSQNIIDSHSKQNTDQLKALTDSNSKLSKKNEELENSNDKLKKDIIDVK
GQYEQRIIDLESKLSLSANESNNQSEKKLFDITNKFAGERE-------------------
------------------------------------------------------------
------------------------------------------------------------
------------------------------------------------------------
------------------------------------------------------------
------------------------------------------------------------
------------------------------------------------------------
------------------------------------------------------------
------------------------------------------------------------
------------------------------------------------------------
------------------------------------------------------------
------------------------------------------------------------
------------------------------------------------------------
------------------------------------------------------------
----------------------------------------QYENKINDLINKIKKLESSA
SSISSVSSNPSSPPVSSVAAPPPPAPAPPPPPPTLKAPPTSDG-----------------
-----------------RNALLESIRKPAELKKVRDSMVIQYNPNE--------------
----DDGSMVNILVKALIDRRQNMNEDDYDDDEDEVA----------WDD----------
----------
>PppWAWH_A_fl
--------------------------------------------------MSTCQQCSCK
NFQANP-FKPL---YCSICLHNHTQKTSSL------------------------------
------------QTLVKNDSAPQNTPTKL---LSSSVNNNSS--------SNSSSSSVSK
STPQPPAKITKS----NSFSATTTKPTTTLSSSSSSTTPPPPLPSKPKDRPRPQDFSKQN
SFSSSSPSSS---SPSVTSPKLSSSNGKSSSSSSSSSSSSSSSKSSNLKNKFAGWKGAIQ
GKMSNLMSG------------------------------------TNSDEDDQPVMEISG
PTD-----YKHNTHIGITSTG----AIEAKN-----IPNEWKDIFKQV----DGALKSLG
KKGVTRREAALILNTVLAGQP-APGTMSNNNNTNTSNTTTQYKQFGNINNSNNSTTPATP
PPSLPPKPTKPVPNKPITTTSPSTSGTSSPSSNGAVTTPPISYNKQQSFSNYSSPQLVSQ
QSTATAS----TNNNSFIENELRERLRESELRIQNLEKTLKST-VSLFEFEQLQERLKVA
EMRSKAPVAAATGGNPGDVSKFEYEQSQERLKSSEARYKTLEQSMKNVELELGQSATRYK
ALESNNQILVNQHRQLETDYEQLKKSLQ-------TDKKNVESDKKPLIDKISSLESKLN
ELDLERKSNQSQNDNLNKKIQELNKTLKDAEQSNFDLNLKNKEVVSQLDSLKST------
-------LSTDQSNQIRELTNQFASKEKQLRESFEAQYGQKLKSLKDENEQISAKLQVET
LRASKAEIDSQSKQRDYANLTKAKDDVTKQLDSLLTQNDQLSSQLDTQLQLVKNLKLSQT
QSQSILDSNNKQTEEQQAQIRSMTTQLNKLTTQLDEQNAQLGKYKSEINNLNQQLHQQQA
AGNQTAEIQQLQSQLDKYKNEMANVRQQSNEAQQQAQQQLKQTES---------------
------------------------------------------------------------
------------------------------------------------------------
------------------------------------------------------------
------------------------------------------------------------
------------------------------------------------------------
------------------------------------------------------------
------------------------------------------------------------
------------------------------------------------------------
------------------------------------------------------------
------------------------------------------------------------
------------------------------------------------------------
------------------------------------------------------------
------------------------------------------------------------
-----------------------------------------------KYQQQIHLLQQQA
QAQQQAHAQQQAQAQAQAQQ--QAALQQSVSAPAPPPPPPVAPPPPPAVSNKSTEG----
-----------------RSALLDSIKNPDKQLKPVTEDMMIKYDPAQPAD----------
----DPNSMVNILVKALIDRRAGMNEQDDDDDDEEVG----------WDD----------
----------
>AysWAWH__fl
--------------------------------------------------MSSCQQCSCK
NFQANR-FKPL---YCSICLHNHTQKTSSL------------------------------
------------QQLVHNDAVAKPNTTTPP--VTSTQPKLAK---------SYSFSGSSP
QSPQPSSSLSTS-----TKAAPPPTPPKTTSSTSIST----------KDRPKAQDFSKNK
PAASTSKSSK--------------------SKSNSSSSNSNNNSNSSLKTKFAGWKGAIQ
GKVNNLMGDGSGGS-------------------------------DDSSRSGDAVMEISG
PTD-----YKHNTHIGITSTG----AIETNN-----IPDEWKEIFRQV----DQALKSLG
KKGVSRKEAALILNAVLAGQAPAGTKSLRSTPGTPPSLPPKPTSPSTVQTQSTVNLNKST
PSNTSATSFTSSLSTSSQATAVKPKPLIPTTPPPSLPKHQSNASLTTSTSTTSSANSTPN
KASPMISSTNNTISVFEHEQLKDKLRQSEQRLKSLEQSAKTNNVSQFEHDQLKDKLRETE
TRLKNLEQASKSSTLSTLENDQLKEKLKESEARIKNLEQSSKSGVASSFENDQLKEKIKE
SETRIKNLEQSLKTT-VSKFDFEQLQDKLSASEQRFKAVEKSKS--SEASVSLFEYTALQ
ERLAASEQRYAQLEQTLKSSEKEVASVASKYQALERSNQILVKQHKDLETDFGQLKKTAQ
ES-----ERKKAIDSDKKPLLDQIAMLENKINDFELETKSNQSREATQTKRIEELMRSLK
EMEQSNFDLSLKNKEVMAEVETVKSA-------------FSAEQTSQLKDMTSQLSKKEK
DLRESFEAQYNQKLKELKDVNEQLSNKLTQESNRVSKAEVESQSKQREFILVSKQKDEIS
KLLDQSQSTIDQLSNEVDSQAQTIKGLKSSQAQSQSILSDSNKQVEDNLVQIRNQSNQIT
KLSAQVDEQVGQLDKYKQEVSNLRQQLGASQQNAQSSEQSAQVIQQQIQQLDKYKQELAS
VRQNLQETQKEAQQQVHQSQLSHQQLSEKYQKEISNLQQQLHDAQKQTQHSNQEHFEKYK
KEISN-------------------------------------------------------
------------------------------------------------------------
------------------------------------------------------------
------------------------------------------------------------
------------------------------------------------------------
------------------------------------------------------------
------------------------------------------------------------
------------------------------------------------------------
------------------------------------------------------------
------------------------------------------------------------
------------------------------------------------------------
------------------LQQQLLDSQSQSQQTHQQQLDKYKQEIGSLRQQLSDSQQHQQ
QQAQSHQLQLQKLQQAQQVQVVQQPTTPPPPPPPMPTAPPLPPPTTSSSKAKPSDGN---
-----------------RTALLDAIKNPEVSLRNVRQSMLIKHDAAQSG-----------
----DSNDMVNILVKALIDRRAGMNEDQDDDDEEDFG----------WDD----------
----------
>TctWAWH__fl
---------------MRPCSTSFPCTHTHTHT--------HTHTHIHTHTHTHISTLTEL
HATSPLHHVQRSTSPTSLPLPPPPPPPHRPHLPPYMHAQAAASFEELMVAIQGVLRLAGN
SS----------ELQEAVMDVARLANTCV---QEKNKQIDELRAMLVTLRARALYDYTGR
DEEELSFKAGDVIEVLDAQSDNQWYYGRLDGKHGVVPITYVTLFQVPVEMS---------
-------------------------------APAAQPADSLAVSDADSSTPAARKSWFES
-VRGVVSDIGSVFAMS---------------------------GEADDEPAPLD---ISG
PTD-----FKRVSHIGIDADG----TYSLEN-----IPDEWRDKFRHL----GIGDEYLE
HPEHAQFVMDYVMN----QEVKLAEEAAAS---------DNAAPSSESVPTPTDANDDA-
-------------------AVSPAPAPANAATPPAA-------NPPPPPP----------
--------------------------------------------PPPPPSNFN-------
--KSPAGAIVRAPPAASPTVT---------------------------------------
------------------------------------------------------------
------------------------------------------------------------
------------------------------------------------------------
------------------------------------------------------------
------------------------------------------------------------
------------------------------------------------------------
------------------------------------------------------------
------------------------------------------------------------
------------------------------------------------------------
------------------------------------------------------------
------------------------------------------------------------
------------------------------------------------------------
------------------------------------------------------------
------------------------------------------------------------
------------------------------------------------------------
------------------------------------------------------------
------------------------------------------------------------
------------------------------------------------------------
------------------------------------------------------------
------------------------------------------------------------
------------------------------------------------------------
---------------AGRSGMLGDIRSFSKTKLKAAKPVDITTIPKE-------------
----ETADMHSAFLKAFHDKFALVSSADIDEHGG-------------WSDDDDDNGESAQ
PSSSSAAPAMPSKPKLMPKPKPMPKQP
>DdWAWH_B_fl
------------------------------------------------------------
------------------------------------------------------------
------------------------------------------------------------
------------------------------------------------------------
-----------------------------------------MTEIDSHNPKTKKKH----
--------------GRFFQKVLD-------------------KTRHR-NEEKGM--EISG
PTD-----FKHESHIGWDKEN----GFEIKN-----IPPEWRQLFQAA----GIKKKDLK
NPETVQFIYSIIGENINNQKAGMAGGTTTAPYQQTNIPQQQQQQQQQQPIRSRAPPPPPP
TSTTQKMGAQRVPPPKPGSEIRPLPKHQ---QINKPLPQQPYKQMAQQQPPQQQQQQQ--
---AYTTRGKLPTTIGGKPIPIHQNFMKPDDEPLQPTQPQQPQQQQIYNSNEPLIQQEFK
SQYKLDEPLQPTQKRPSPQQMEQVMQSTSNGVQQYVYQQQNQKPQEYTFQGE-TPQQYVY
QSSQQPQNLEGYNQFYQQKPLQP---------QQPQQVTPQRKQPTPPPRQRRDLSQQPS
QTKLQSPPPPLPTSKRPGLPPTPPTQQRIPVVQPPIIQRTTQQPQVIIDKVG--------
---------------------------------GDVMPPPPPPMPDQLAHIPVAPVDPKS
PLPPAPSIQSPIEKPTPISLNNSSMVPPPPPPPSAPISLNNSSMVPPPPPAISKPTSAPP
TSMPPLDS----------------------------------------------------
------------------------------------------------------------
------------------------------------------------------------
------------------------------------------------------------
------------------------------------------------------------
------------------------------------------------------------
------------------------------------------------------------
------------------------------------------------------------
------------------------------------------------------------
------------------------------------------------------------
------------------------------------------------------------
------------------------------------------------------------
------------------------------------------------------------
------------------------------------------------------------
------------------------------------------------------------
------------------------------------------------------------
------------------------------------------------------------
----------------GRSNLMDSIRGFGGASHLKKVDPSEP------LPDLKELQLGES
----GNRSLVDTLAAAMAKRRGNLGENEEDDEDDSD-----------WEN----------
----------
>DcpWAWH_B_fl
------------------------------------------------------------
------------------------------------------------------------
------------------------------------------------------------
------------------------------------------------------------
-----------------------------------------MADVD-----RKKKH----
---------------GLFSKIKE--------------------LKHK-HEAKGV--EISG
PTD-----FKHESHIGWDENN----GFEIKN-----IPPEWRQLFQQA----GIKKKELK
NPETVQFIYSVIGQNINDQKMGLNGQNNNINTNLAGSAGGVLPPSQ----RSRAPPPPPP
GANASPV--QRVPPPKPGSEIRQLPQKQYQQQISKPLPPQPGKQMAQQQPPGQTRPSIPQ
VPLATNTRGNLPTTLGGKPIPVT--MLRPGGESFVSPPSNRQPPQQQNKTNEPLIQQEVS
SQYVLDEPLQPTLKRMPQQPQQPQQPQQPQQPQNYTTTSNPDGSQTYEYKPTQESQQYTY
QTSAQ----QGYNNFYSSQPAQQKPPQQYKQSPVQQYTQQSPQQIQQQAKPTRKLPTPGQ
QRKAVQSPPPLPTSKRPAVQPPIPPQKATTPTTQYNASPPTTVQPPIIQRTPAVTVTEKY
EEPVS----------------------------EENMPPPPPPITGSIPQIVPEPVDPKS
PLPPLPSNAAPVP---PISLNEPAQPITAAAPPPPPPPRSTTSS----PPTSTTSSGGIP
PPTG--------------------------------------------------------
------------------------------------------------------------
------------------------------------------------------------
------------------------------------------------------------
------------------------------------------------------------
------------------------------------------------------------
------------------------------------------------------------
------------------------------------------------------------
------------------------------------------------------------
------------------------------------------------------------
------------------------------------------------------------
------------------------------------------------------------
------------------------------------------------------------
------------------------------------------------------------
------------------------------------------------------------
------------------------------------------------------------
------------------------------------------------------------
----------------DRSNLLASIRNFGGASHLKKVDPSEP------LPDLKELQLGES
----GNRSLVDTLAAAMAQRRGHLG-EDNDDDDDSD-----------WDM----------
----------
>AcWAWH__fl
------------------------------------------------------------
------------------------------------------------------------
--------------------------------------------------------MGCC
SSSPIEDLRAPLLARSSAHQPAAAAEPYPPSLDYNSSSSSASASASTSYHHPPVPTSVHA
QRKHSSAKSEAVADNERDAKAQTSEKNESDESSLTASGLRVIDAPRPEGATEHMTKEEEF
EFYKKKMEQLNREKEDTNARFLKEEREKQKLDKQHKKPSLLTFFKGGEEEEDEF--AIGA
PQG-----FKHESHIGWTPEG----GFDIFN-----VPNEWKKLMSKA----GVTEEQMQ
DKETAMFIVSFVASTLGN---------QQGGQAAAQAPAARPVQVEERREGEGEAEVQVS
PNENSQAEQERPGE-----EEESIPSAPPAPVAPAPAQPTLG------------------
----------------------------GSSAPPPPPVLRPS------------------
------------------------------------------------------------
------------------------------------------------------------
------------------------------------------------------------
------------------------------------------------------------
------------------------------------------------------------
------------------------------------------------------------
------------------------------------------------------------
------------------------------------------------------------
------------------------------------------------------------
------------------------------------------------------------
------------------------------------------------------------
------------------------------------------------------------
------------------------------------------------------------
------------------------------------------------------------
------------------------------------------------------------
------------------------------------------------------------
------------------------------------------------------------
------------------------------------------------------------
------------------------------------------------------------
------------------------------------------------------------
------------------------------------------------------------
------------------------------------------------------------
-----------VADEGSSGDMFSAIRGGVALKKVAA------------LPDVKNLSVQ--
----EEDSIAGALARALQSRRFAIREEEEEPEEEDNGE---------WDD----------
----------
>EhWAWH_A_fl
------------------------------------------------------------
------------------------------------------------------------
------------------------------------------------------------
------------------------------------------------------------
-----------------------------------------MSLF---------------
------------------------------------------RNKHPKEDFENM--VISE
PTD-----FRQINHVSVGSDG----QVNLDS-----ISPEWKLKLRQA----GIRKKDLQ
DETTRKEIFSLLSENDKQTPS-----------------------------STHGTLPPPP
G--------------------------------RKPLTSSTGKQVPSRKPPAP-------
------------------------------------------------------------
----------PNKKLPTPPQGK--------------------------------------
-----------------GKPIPP-----------------------PKPDNRNVPSHHLP
---VEPPPVPPPHGQAPSLPPPVPPPRGGAPALPPPRRGTKNAP----------------
-------------------------------------PPPPPLEPKVVAPVSTVPSGP--
------------------------------------------------------------
------------------------------------------------------------
------------------------------------------------------------
------------------------------------------------------------
------------------------------------------------------------
------------------------------------------------------------
------------------------------------------------------------
------------------------------------------------------------
------------------------------------------------------------
------------------------------------------------------------
------------------------------------------------------------
------------------------------------------------------------
------------------------------------------------------------
------------------------------------------------------------
------------------------------------------------------------
------------------------------------------------------------
------------------------------------------------------------
------------------------------------------------------------
-------------------SLAEQLQAKRNDLNSAPVEDNVPVQ----------------
----QDDDIVSALRGIMVKRREDMNMVDNEEEEEEDDDD--------WSD----------
----------
>EdWAWH_A_fl
------------------------------------------------------------
------------------------------------------------------------
------------------------------------------------------------
------------------------------------------------------------
-----------------MKKNEKRKVKEKNTPLKNKSDCSQMSLF---------------
------------------------------------------RNKYPKEDFENM--VISE
PTD-----FRQINHATIESNG----QVNINS-----IPSEWKLNLRKA----GIHKKDLK
DEKTRTEIFSLLSKNDKRAPS-----------------------------STHGTLPPPP
PG-------------------------------RKPPTSSSGKQVPSHKPPAP-------
------------------------------------------------------------
----------PNKKLPTPPQGK--------------------------------------
-----------------GKPIPP-----------------------PRPGNRDALSHHHS
----DVPLPPSPHGEAP---PPVPPPRGGAPALPPPRRGTKNVP----------------
--------------------------------------PPPPLDPNAVTPTSTTLSGP--
------------------------------------------------------------
------------------------------------------------------------
------------------------------------------------------------
------------------------------------------------------------
------------------------------------------------------------
------------------------------------------------------------
------------------------------------------------------------
------------------------------------------------------------
------------------------------------------------------------
------------------------------------------------------------
------------------------------------------------------------
------------------------------------------------------------
------------------------------------------------------------
------------------------------------------------------------
------------------------------------------------------------
------------------------------------------------------------
------------------------------------------------------------
------------------------------------------------------------
-------------------SLAEQLQAKKNDLNSVPVEDNTLAQ----------------
----QEDDIVGALRGIMIKRREDMNMVDNEEEEEDEEDD--------WSD----------
----------
>EtiWAWH_A_fl
------------------------------------------------------------
------------------------------------------------------------
------------------------------------------------------------
------------------------------------------------------------
-----------------------------------------MSFL---------------
-----------------------------------------KKLGQPKEDYSNM--VISE
PSG-----FKQMHHVGVGSDG----QVNLDS-----IPPEWKDTLRRA----GVKRRELE
NADQSTRDQIFSMLSENDKNA------------------------------SAPPPPPPS
RGGCPPPPPG---------------------RRPGPPTSSSGMQVPSKRPPPP-------
------------------------------------------------------------
----------PKKKLPPPPPNK--------------------------------------
-----------------NAPGTP-------------------------------------
------AHQNVPPPVPRKQGPPIPAPRTNGPPAPPPPRHGGAAVLPPPGLVP--------
-------------------------------------PPPGILPPSEANAPALPPPRGP-
------------------------------------------------------------
------------------------------------------------------------
------------------------------------------------------------
------------------------------------------------------------
------------------------------------------------------------
------------------------------------------------------------
------------------------------------------------------------
------------------------------------------------------------
------------------------------------------------------------
------------------------------------------------------------
------------------------------------------------------------
------------------------------------------------------------
------------------------------------------------------------
------------------------------------------------------------
------------------------------------------------------------
------------------------------------------------------------
------------------------------------------------------------
------------------------------------------------------------
-------------------SLADQLKQGKSSLTAAKVTEEKTPPP---------------
----HEENIVDALRSVMAKRREDINVDEEEESSDEDG----------WSN----------
----------
>EhWAWH_B_fl
------------------------------------------------------------
------------------------------------------------------------
------------------------------------------------------------
------------------------------------------------------------
-----------------------------------------MS---------KKSHRT--
--------------------------------------------------------EIKP
PTT------VTRSHIGINPKTG---EIEFEN-----LPSTWVAFFKKA----GIRKKDLS
DKETRDKVFKLMASSHIVNDMQKEVNNNPSTARALRNS-------------VRQQKKIPE
GITLTPITPGFIQQQKKKEVDRTLNQCTSGNSSSKKEIKDQPKSITKQNYSKQSQPIQKP
VSYETGKKKPEPKQTN-TTTPVR------GKVTIPKVFCGEEQQEKPLTFYEKMQLKEKE
KPKTSNVTNNSTLVKQKQ-EQKKSDFSTKPTSAHTYSSSYTSHSTQPVSYNTSHNVKETT
KSSTVTKK--ENSLELKTSTTTQHKDDKINHTSSSTRAYQQPQFTKPKITPSQSNTS-SK
SQVSTSKPIKFEQKQSNDVDMSKVFAEQRGQLKKTGPQRQTPSVTKS----SSSTQFAPK
SQSYSNPKTTTKTYTS--SSTVPKPVHSTN------------------------SIQPTT
KPSSYKTTYGSVTNSSPRTKLNTNSPFSSQTNEQKKEE-LKPIIKKEEPKPIIKEEEPK-
------------------CDITEVHTVP---LPPSTVPSFVPPPPPLS------------
------------------------------------------------------------
------------------------------------------------------------
------------------------------------------------------------
------------------------------------------------------------
------------------------------------------------------------
------------------------------------------------------------
------------------------------------------------------------
------------------------------------------------------------
------------------------------------------------------------
------------------------------------------------------------
------------------------------------------------------------
------------------------------------------------------------
------------------------------------------------------------
------------------------------------------------------------
------------------------------------------------------------
------------------------------------------------------------
--EDAYTTEMTSPNSAPTVSFTDLIYAQSNNLKPTEIEERQK------------------
----EEDEVITALRNILSDRRKDMNMEDNEEDSEDD-----------WSDDW--------
----------
>EdWAWH_B_fl
------------------------------------------------------------
------------------------------------------------------------
------------------------------------------------------------
------------------------------------------------------------
-----------------------------------------MS---------RKSNRT--
--------------------------------------------------------EIKP
PTT------ITRSHIGINPKTG---EIEFEN-----LPATWVAFFKKA----GIKKKDLS
DKETRDKVFKLMASSHIVNDMQKEVNNNPNTARALRNS-------------VRQQKKIPE
GMTLTPITPGFIQQQKQKEVDRTLNQCTSGNSSSKKEIKGQSKPLTKQDYSKQSQPIQKH
VSYETGKKKTESKQAT-STTPIR------GKVTIPKAFCEEQQQEKPLTFYEKMKLKEKE
KPKTSNTINNSTLVKQKQVEQKKFDPNPKPTSAHTYSSYHTSHSTQPISYSTSHNVKETT
KPRTVTRR--ENSLELNTS-TTQHKDDKINHTSSSTRTYKQPSFTKPKITPSQPNTSSSK
SQVSSSNPIKSEPKQSNEVDMGKVFADQRSQLKKTNPQKQTPSVTKSAAKPITPTHFTPG
NQSSS-PKITTKTYTPYSSSIVPKPVSSTN------------------------SIQPPT
KSSSYKTSYGSDTNSSPRTKSSTDSPYSSQTNEQKKEE-PKPVIKKEEPKPVIKKEEPKT
IIKKEEPKPVVKKEELKSEITEEVHTIP---LPPSNVPSFVPPPPPLS------------
------------------------------------------------------------
------------------------------------------------------------
------------------------------------------------------------
------------------------------------------------------------
------------------------------------------------------------
------------------------------------------------------------
------------------------------------------------------------
------------------------------------------------------------
------------------------------------------------------------
------------------------------------------------------------
------------------------------------------------------------
------------------------------------------------------------
------------------------------------------------------------
------------------------------------------------------------
------------------------------------------------------------
------------------------------------------------------------
--EDAYTTETKSPNSAPNVSFTDLIFAQSNNLKPTEIEERQK------------------
----EEDEVITALRNILSDRRKDMNMEDNEDDSGDD-----------WSDDW--------
----------
>EtiWAWH_B_fl
------------------------------------------------------------
------------------------------------------------------------
------------------------------------------------------------
------------------------------------------------------------
-------------------------MVELCFIQMKFTIIQDYEIEESLIKYIKKPTNN--
------------------------------------ELIIPLMFGKKDKNKKK----MVI
EKRG----PVERSHIGFS-STG---ELEVEN-----LPSAWVAFFKKA----GVKKSDLA
DKETRDKVFKLMASSSVVNDMQKEVSNNPNAAKALRNT-------------MKPQKKIPE
GMTVTPITPQFIKQQQDKEVSRTIRTSTTPGVAPTP--IKETKIETKQQPSVHKKPVAPY
HKFNS---KTVTKQHTTNHTAQR------GKVNIPSAFAEGDKKDSYKPKTFYEKVEEKE
KEKPKTSNVNNSSSVVKPTQN--KKLLPQAETKTAPVYQRQSAISQNPAFSKFNTQQTTT
TTQPKRVVKEDSDDDEMFKPTVIGNEWSDDEEQKCVIPKPAKSYKTSQKSPDIKKEVKPK
VLETPKEVQKPVEEKKEKSVSTQQKTQASQKSVHEKKQEAFNKFNTPTPSNSSQLKPKTY
TYQTKTPLKKENTVTPPQSTTGFKKPSPPSSQKTPPQTTVKTTCETVTPPQTKSPSFKRP
SPPPPKQDQIKINEDKAKEEKLKLEKEKLEKEQQEKREKQEKEKQQREKEEKLKAEKEKA
DKEKEEKLRADKLKEQKQKEEKARADKEREKIEKEKALKAQKEQEEQQKAQKLLEQAEQK
EREERDKNTQQKTAAALAPPSSLPPPN---------------------------------
------------------------------------------------------------
------------------------------------------------------------
------------------------------------------------------------
------------------------------------------------------------
------------------------------------------------------------
------------------------------------------------------------
------------------------------------------------------------
------------------------------------------------------------
------------------------------------------------------------
------------------------------------------------------------
------------------------------------------------------------
------------------------------------------------------------
------------------------------------------------------------
------------------------------------------------------------
------------------------------------------------------------
--APPPVIKSGVENANAGISFTQLIFAQSGNLNKTEMKEKQV------------------
----QEDEVVLALRGILDERRKDIATEYSDDEDD-------------WSDDDW-------
----------
>EhWAWH_C_fl
------------------------------------------------------------
------------------------------------------------------------
------------------------------------------------------------
------------------------------------------------------------
------------------------------------------------------------
---------------------------------------------------------MNS
KTKT----MNKPQSINFEALDD---NCPPEQ-----LPESWKIILREA----GVKKKDLQ
NPETRKKVYAYMRQSVYVKKTQEELDKQKVSAHDVRRMSVS----------VKQRYKVIE
GKQRIQPNFVSAKPQTDVKQSSFLSTRQPHMKSPNTTPQH------QTQSSSVTSTKTTQ
ALFQKTSTSPSIKFGQTPTKQQTNVENSPTRIKTPEKPTLTNSKSPESQQLITPKPTGYG
SKTPSSLTTQPKLQTKS-NSMFSKKSVKPTTTSSTTN----------KPSSTSTPTVSTP
SSNNESSTQKSQNSS-SFAPHAFGSKIDTSAKSGSVNNPTHFVSNPQPQPITKKSFTTPS
SSTLKQTTPSQPQSSSMNSFNKSSVVKQTTTASVNTSKPLTPKSPTSSLNENKVSTGSHI
NSTISSPIKQTQPTTSQTLQTRKQSLTPSHQISAEQMKQPLVKTSTNTQKQQPSISKQES
FSSQRVAKSPEPTLKDMSQNVSKSTEPAKTNTT-VKGIQKQSNIPVKETESSTVQETIKS
PKTQQPNIEKPIVSNHQSTASQPKLLVNLKSSPTSSSPSNT--NNSDKEKVDLSKMSFVQ
RQRYL----------REQQDLEAQKTSVTRNVVKPTPSFKK--SATQSSTIEEKQKEGMK
QETNQQTEEVDLSKMTFVQRQRWEREQQDKRAEQTTAKSHGYEAKFAKQTSTPKDIVYQD
SREDINGVNKELQQGNEEDQCVKPSSMGLKSSAAQIVAQRKKLPKSGKNNTLTGSASLNA
YIQRQEQYKQDEIEREKIRMEMQRKREEIQRKQDEIRKMREETEKQHKKGEERLKQEEER
FKKEEEERKKKEEERLRQEEEENKRIKEERQRKEEELRKKKAEEERKRKLEEEARKRKEE
EEQRKEEEEKRKVEEELKKKEEEERKRKEAIELKKKQLEEERKKKEEERKKREEEERKKE
EEEERLKQIEQEKQRKLEEERKKKEEAIKRKKEEEERKRKEEERRKREEAERKRKEEEER
KRKEEEAKRKIEQERQRKIEEERRKKEEEEQRRLEEEKKLLEEEQKRLEEEERKAEEERK
RVEAERKRKEEEERKRKEEEERKRKEEERKRKEEEERKRKEEEEKRKKELEELKKLKEEE
RRKKEEELKRKQEEEKRKAEAERKRKEEEERKRKEEEERKRKEEEKRKAEEERKRKEEEL
RKKKEAEEKKRKLEEEHKKKEEELRKKKEEEEKRRQEEEKRKAEEERKRKEEEEKARKEE
EERIKREEEERKKQEEEERKKKEEEELRVKQEEEKKKRAEEEEKRRRAEERKRKEEEARK
KEEEEVERLKKELEEEERKLKEAEEERKRIEAERKRKEEEKKKREEEEKRKREEEERKRK
EEEEKARKEEEEKRKREDEERMRRHEEERRKWEEEQKARMAEFEEMKREAERLRQEAARL
KEEEERLKQEAERLKKEKEETERFKASLLDSSAKTSSPSSIATPPPPPPTLSMPPPPPPT
LSMPPPPPPTLSMPPPPPPTLSMPPPPPPTLSMPPPPPPTLSMPPPPPPTLSMPPPPPPT
LNVTSSPTTTMTPSSGATLSLAEMIAAKQGKLKATEIEERVV------------------
----QEDEVVLALRGILTARRQDTNISSDEEEEDDDD----------WSE----------
----------
>EdWAWH_C_fl
------------------------------------------------------------
------------------------------------------------------------
------------------------------------------------------------
------------------------------------------------------------
------------------------------------------------------------
---------------------------------------------------------MNS
KTKI----MNKPQSINFEALDD---NCPPEQ-----LPESWKIILREA----GVKKKDLQ
NPETRKKVYAYMRQSVYVKKTQEELDKQKVSAHDVRRMSVS----------VKQRYKVIE
GKQRTQPNFVSAKPQTDTKQNSFLSARQSHAKSPNTTSQHYNSPQHQMQSPSVTPTKTSQ
ALFQKTSTSSSIKFGQTPTKQQNDVEKSPXXNKTSEKSTITTSKSPEPQQQITPKPTSYG
SKTPSSLTTQPKLQTKS-NSMFSKKSTKPTTTSSITNSVKPTTTPTNKFSSSSTPTVSTP
SSNNESSTQKSQNSS--FTPRAFGSKIDTSAKSGSINNPTHFVSNPQPQPVTKKSFTTPS
SSTLKQTT--QPNSSSVNSFNKPSVVKQTTTSSVNTSKPLTPKSPTSSLNENKLSTSSHI
NSTIPSPIKQTQSKISQPLQMRKQSLSSSQQLNAEQVKQPLFKTTTNTQKQQPSIPKQDS
FSPQRVVKSPEPALKDTPQNVSKSTEPAKTTTT-VKGIQKHSTNPVKEVESSTVQESIKS
PKVQQPNIEKPITSKYQSTASQPKLLVNLKSSSTSSSPSNT--NTCDKEKVDLSKMSFVQ
RQRYL----------REQQDLEAQKTSVTRSVAKPTPSFKK--SPTQSNIVEEKQKEDMK
QETNQQTEEVDLSKMSFVQRQRWEREQQDKRAEQTTAKSHGYEAKFAKQTSTPKDIVYQD
THEDVNGNSKELQQGNEEDQCIKPSSMGLKSSAAQIVAQRKKLPKSGKNNTLTGSASLNA
YIQRQEQYKQDEIEREKIRMEMQRKREEIQRKQDEIRKMREETEKQHKKGEERLKQEEER
LKKEEEERKKKEEERLRQEEEENKRIKEERQRKEEELRKKKAEEERKRKLEEEARKRKEE
EEQRKEEEEKRKVEEELKKKEEEERKRKEAIELKKRQLEEERKKKEEERKKREEEERKKE
EEEERLKQIEQEKQRKLKEEQKRKEEEIKRKKEEEERKRKEEEKRKREEAERKRKEEEER
KRKEEEAKRKIKEERQRKIEEERRKKEEEEQRKLEEEKKLLEEEQKRLEEEERKAEEERK
RLEAERKRKEEEERKRKEEEERKRKEEERKRKEEEERKRKEEEEKRKKELEELKKLKEEE
RKKKEEE-----------------------------------------------------
------------------------------------------------------------
------------------------------------------------------------
------------------------------------------------------------
------------------------------------------------EAERLRQEAARL
KEEEERLKLEAERLEKEKEETERFKASLLDSSTKTSSSPSIV------------------
-------------------------------------------VPPPPPTLSMPPPPP-T
LNITSSPTNTMKPGSGAALSLAEMIAAKQGKLKATEIEERVV------------------
----QEDEVVLALRGILTARRQDTNISSSEEEDDDDD----------WSE----------
----------
>EtiWAWH_C_fl
------------------------------------------------------------
------------------------------------------------------------
------------------------------------------------------------
------------------------------------------------------------
------------------------------------------------------------
---------------------------------------------------------MS-
--------------VDFTALDE---NVEPSK-----LPESWKILLREA----GVKKRDLQ
NPDTRKKVYQYMRQSVYVKQAQAQLDQSNVTSHDMRRMSVS----------VKQRYKVVE
SKGRPSQSISTSSSFSSTLKN--LDEDYAGQTQEMQQERF------KSVQPKQRAEHKQS
TFLQKQQRVAKLTGNTIPQQQST----SSTSPHTQQQQKVCEEKKEVKQETHKQTTPTAQ
AKINIYKPSQSKLHTSTSNNMFAKKSSPTSTTTTTTQQKTIKSPP-------------PP
SSTTITTTGEDQKQQKSLSKSTSVAQKSTSDSIGTLNTTQHKS--PPPSVLSQSAKTTTS
SQTYHQKAHSTQSPSSPNTFKTSGSVKAWEEK--QKTQQAAPQLTRTSQSK---------
--SYEKPKFQKQNTT--PLYTQK---TQTTQVSKSEVKSP----SPKVEEKKVDEVKETP
FEPK---KSPEPQKCEESLINKSEGRKDIQIEET-KKEEKSQEIPKPSSKPTPPMRTP-S
PKTSSPTSSSPKAT-KSSPPVQQKLSASLRSAGTSASSATKQSTTSSNEDVDLSKMTFVQ
RQRYLAQKRDKESKQTEFGKTKVSESSVPNYHIKEPSKDLSKDSKDFKSFSKNSTEDQKE
ETEGVDVEAMSYVQKERYLREKWDKKAEKTTAKSLGTSNSKFHITATTTEEPKDIVYQN-
-------QKVEEPSTVGDSCMKPSSMSKSTTSSENPTKRKALAKPVSKAGTMTGSSSLNA
YIQRQKEFEEQEKEREHIRLEMQRKREEVQRRQEEVRQRLEAAELEQKSKEEYIAQEEAN
LKKQELERVKLEEQRKKEFEEEEKKRQVEKQRIEEQNRLKKMEEEKKRKQEELEKKKQEE
IERKAAEEQKRKEEEELKKKEQEELVKKQELEKKRRLLEEERKKKEVERQKRELEIQKKK
DEEERMARIEEEKLQREIEEKKKAEAIERAKIEAEKKRRLEAEKQKRIEAENKRKADEER
QRAALEEARKREEEIAKRNEQERIAKEAEEQRRLEEEQKRLEEEAKKLEEEQKRREEQTR
---IEKEKREAEEKKRLEEVRRQKEREEKERKALEEKQRIELEAKKRRELEELKKLKEQE
RLKKEAELKKIEEE-------ERKRKEIEEKILKEKQEEERRAEEKRKRELENQEREEQE
RLRKEAERKKNEIELAKRKKEEEIARKKLEAEQQRIAEEKRKMEVEKQRQEELQRKQQEE
AERKAELERIEREEEEKARKELELVEKKRVEEEEKARKELEAKKKKAEEERKKVLEEERR
KEEEELEQKRKELENEEKKLREEEESRKRAIEERKRVEIEKKRKEENERQVKLEEEKRRK
EKEEKEKKEEEEKAKREAEERDKMFLAEKKKWEEEQQARMAEFEAMKAEVEKMRMEKQRL
KDEEARLKQEAESLKREKE------------QVMASKNNALQTPLEPPQGLLPPPP----
---------------------------------------------------GMAPP----
---IVESTSPIPQVACGGLSLAEMIAAKQGNLKAVEVTEKVQ------------------
----QEDEVVLALRSILTARRVDTNGAEDEDESDEEEDD--------WSE----------
----------
>AocWAWH__fl
------------------------------------------------------------
------------------------------------------------------------
------------------------------------------------------------
------------------------------------------------------------
----------------------MALFR--------------SVLAQAPVSEVSCPLPKSH
PNSSFPDCRASPSSFCFSQTLYKRQK-----------------QKPRRNKLSKN--FIGQ
PLN-----FKHLCHIEWSPKT----GFDTN------LHPELKMIFAQA----GITQAHLQ
NKRTSKKIFETIEKRGGIEAVLEEARTKGLLTKSVDHPSLYSIMPSAPDTTSSTENELEY
QTPRMVEFQGDIPAVSSTILKNDNLHSAVTPPAPSMPC----------------------
------------------------------------------------------------
------------------------------------------------------------
------------------------------------------------------------
------------------------------------------------------------
------------------------------------------------------------
------------------------------------------------------------
------------------------------------------------------------
------------------------------------------------------------
------------------------------------------------------------
------------------------------------------------------------
------------------------------------------------------------
------------------------------------------------------------
------------------------------------------------------------
------------------------------------------------------------
------------------------------------------------------------
------------------------------------------------------------
------------------------------------------------------------
------------------------------------------------------------
------------------------------------------------------------
------------------------------------------------------------
------------------------------------------------------------
------------------------------------------------------------
-------------------------------FQRPSPQNLIRDLKEV------QMKRAKS
DRPLTPF---------SQDVLLSQIRKGAQLKTVAQNPTAL-------------------
----SDEGIIAELQDIIEKRHKAIHGSDTEESDLDNGEE--------WDD----------
----------
