# Supplementary material for: Evolution of the eukaryotic ARP2/3 activators of the WASP family: WASP, WAVE, WASH, and WHAMM, and the proposed new family members WAWH and WAML
Source: BMC Res Notes. 2012 Feb 8;5:88. doi: 10.1186/1756-0500-5-88 (PMC3298513; doi:10.1186/1756-0500-5-88)
Supplement: Additional file 1 — Zip archive of the phylogenetic trees and sequence alignments. The file includes all phylogenetic trees of the WASP family proteins. The sequence alignments of the proteins are included in fasta format. [file 1756-0500-5-88-S1.ZIP › WHAMM.fas]

>MmWhamm1_fl
-----MDSEQPDSLDG-WVPLREDLFPEP--ERH-QLRFLVAWNAAKGQFAVTCHDRTAQ
RRRRER------------------------------------------------------
------------------------------------------------------------
--------------------------------------------REAGDG----------
GCSWAGVLSPAGFRGAHRQLAALWPALEPCFPPLPPELDAASGA-GWGLGRGLWALLWPL
LW-PAPADPGDSALQELCRQLEHYLGLAAEGCGGATVRDVLFPAPGD--SADCEGLSEFR
ERTLRARLGQTATRLHQVLQDHGKANTMVALMKVYQEEDELYQELVTMATTFFQYLLQPF
RDMREVATSCKLGIL--KSLDEDELGPRRVAALQKEASEWTRQAEEAVGSIQDITVNYFK
ETVTALTGMQKQMEQDQKRFGQAAWATA-MPRLENLKLMLARETLQLMRAKELCLKHRQA
EIQRKVED--------------LPRQGKQLDVVDELEIQCYEIQLELYDVKLEMLRNEET
ILVTRLDSVKRLIT----------------------EKQAEVIYYDPCESPEELQSLAPD
LE-LHLGDNRELRALSQQCQR----------------------------------LEAQR
GRICSRRALLRNRKDHCRENHQLRLQQAKQSLRHLHQHHSIQMKRDKVKEEEQKKKEWID
HERQKTLERLRAYKEKCPAHRSALKTTCSESMVSNLPGGRSQKR-LSTAHHHKTAHPASS
KTGSAVPLP-------------------------EASVRPPEHQDPCGSVPVQAFVPVSD
QTLSGSSEDLSLPPQPPAPPPPPPPPPPPPPP-------------------------LPP
ALSSFQGTTHQNLGLRTLATEDRPLPLACDPSAGRP-------CDYQGPGSMDEVLASLR
QGKASLRKVETPT-LPHPGTSV--NEQVLAAIRQGVQLKKVHTGQGVDPGKKSTS-----
----DLERSIREALERIKKVSADSE--------------EDNDEPSPTEWDR--
>RnWhamm1_fl
-----MDSEQPDSLEG-WVPLREDLFPEP--ERH-QLRFLVAWNAAEGQFAVTCHDRTAQ
RRRRGR------------------------------------------------------
------------------------------------------------------------
--------------------------------------------QEAGDG----------
GCSWAGALSAAGFRGAHRQLAALWPALERCFPPLPPELDAASGA-GWGLGRGLWALVWAL
VW-PAPANPGDAALQDLCRQLEHYLGLAADGCGGATVRDVLFPAPGD--SADCEGLSEFR
ERMLRARLDQTVARLRQLLQDHRKANTMVTLMKVYQEEDEVYQELVTMATTFFQYLLQPF
RDMREVATSCKLGIL--KSLEEDELGPKRVAALQKEASEWTRRAEEAVVSIQDITVNYFK
ETVTALTGMQKQMEQDQRRFGQAAWATA-MPRLENLKLMLARETLQLMRAKELCLKHRQA
EIQRKVED--------------LPDQGKNVGVVDELEIQYYETQLELYDVKLEILRNEET
ILVTRLDSVKRLIA----------------------EKQAEVVYYDPCESPEELKSLAPD
LE-LHLGDNRELRALSQQCQQ----------------------------------LEAQR
GRICSRRAQLRNRKDHCRENHQLRLQQAKQNVRHFHHHHSIQMKRDKIKEEEQKKKEWID
HERQKTLERLRAYREKGPAPRSALKTSCSESMLSNLSGGCSQKR-LSTAQHKTAAHPASS
KTRSASPLP-------------------------EATVKPPEHQDPCGSAPGLALAPVSD
QTLSGSSEEMSLAPPPPPPPPPPLPPPPLLP---------------------------PS
ALPSFQGTTHQNIGFQTLATEDQPFPLACDMSARRPGGSDC-QEGFQRPGSMDEVLASLR
QGRTSLRKVEMTT-RPPPRTSV--NEQVLAAIRQGVQLKKVHTGPNVDPSKKSTS-----
----DLERSIREALERIKKVSADSE--------------EDNDEQSPVEWDR--
>CvpWhamm1_fl
------------------------------------------------------------
------------------------------------------------------------
------------------------------------------------------------
------------------------------------------------------------
------------------------------------------------------------
------------------------------------------------------------
-----------------ILQGHGKTNTMVALMELYEKEDEVYRELVLAATKFFQFLLTPL
RNKREHATSRRLNIL--KSLDNDNLGPQRVATLQMEAQMWASEAEEAVATIQDTTVDYFK
ETVKALTEMQKQMEADSKRFGQAAWASA-TPRLENLKLMVAKETLQLMRAKELCLNHKKA
AIERKMED-------------LPGQDKKNICIIDELEIQCYEIQLEIYEIKFEILKNEEI
LLITKLDSVKRLIK----------------------EKQDEVVYYDTCESPEEIQGLSCH
VA-AQDVEIAEMRALSLRRRQ----------------------------------LEKKR
GKISAKRAQLRNKTDQCKANHHLRLQQAEKSVRHLHEHHSIQMKRDKIKEEEQKKKEWVN
QERQKTLRRLRAYKEKCPA-PSVVPTSPSEPTAPGLPGDLAPQLPSPTAQPGTAARPRSW
KTRRAPPLG------------------------EVSDMKTPEYQNWP---PGNTALPAGH
QSHFRSSEELSPPPQPLPPPPPPPPPPPLPALS---------------------------
--PRSQTDTHRNPGPRASVDDDQPRSLMCVSPPEGLH---GFLETVPSPGSMDEVLASLR
HDRTRLQKTENRSALSPSRASV--NEDILMAIRQGVKLKKVPQNPGSGPSTRPAS-----
----DLERSIKAALQRIKQVSADSE--------------EDSDEQNHDQWNH--
>EqcWhamm1_fl
-------DEQPDSLEG-WVPVREDLFAAP--ERH-QLRFLVAWNDAEGKFAVT-------
------------------------------------------------------------
------------------------------------------------------------
------------------------------------------------------------
------------------------------------------------------------
------------------------------------------------------------
-----------------VLQGHEKADTMVALMQVYGEEDEAYQELVTMATAFFQYLLQPF
RHMREVAASCKLDIL--KSLEEDDLGPKRIVALQMEAQEWTSRAEEAIVSIQDITVNYFK
ETVEALAEMQKQMEQDEKRFGPAAWATA-IPRFEKLKLMFSRETLQLMRAKELCLNHKRA
EIQGKMED--------------LPEQEKNINVVDELEIQYYEVQLELYEVKFEILKYEEI
LLTTQLDSIKRLIK----------------------DKQDEVVYYDPCESPEELKVIDAV
MG-LQEEKNLELKELSRQCQR----------------------------------LESRR
GRICARRAHLRSRKDQCKENHRLRLQQAEESRKYFHQHHSIQMKRNKIKEEEQKKKEWIH
QERQKTLQRVRAFKERCPG-QSLQKTPCSESAAPNLPGGRSQQTASPPSRRTVVTHQSCR
KTRRAPTSN-------------------------VSNVKAPDHQDCPGNSPVQVFVPVGD
RTHSKSSEELSPPPQPPPPPPPPPPPPPPPL---------------------------PP
GSFSSQSATRPNLHFGTSVKDDRPLPLVCESPAERPRDS---SDSFQCPGSMDEVLASLR
QGRSPLQKAEAPA-LPPPRASV--NEQLLAAIRQGVKLKKVHPDRGLSPTRKPTS-----
----DLERSIQAALQRIKRVSADSEQE-----EEEEDEEEDREEQSPGEWDH--
>CafWhamm1_fl
-----MEDEQPDSLEG-WVPVRDDLFAEP--ERH-QLRFLVAWNDAEGKFAVTCHDRTAQ
RRRREGS-----------------------------------------------------
------------------------------------------------------------
---------------------------------------QPEPEPERAAS----------
PPSWAGLLSAAGLRGAHRQLAALWPPLESCFPPLPPELDARAGV-ACFLGLVLWVLVWTG
-----RTGPGETAVRQLCGRLERYLG----------------------------------
-----------------VLQGHDQAHTMVALMKVYREEDEAYQELVTGATTFFQYLLQPF
RDMREVATLCKLDIL--KSLNEDDLGPKRIVALQKEAKEWTRQAEEAVVSIQDITVNYFK
ETVKALAEMQKQMEQDKKRFGQAAWATA-TPRLEELKLMLARETLQLMRAKELCLNHKRA
EIQRKMED--------------LPEQEKNVDVVDELEIQYYEVQLELYEVKFEILKYEEI
LLITQLDSIKRLIK----------------------DKEDEVVYYDPCESPEELGALDCV
TG-LPNDKSVEVRELSRQRQR----------------------------------LETQR
GTICARRACLRNRKDQCKENHRLRLQLAEERMKHFHQHHSIQVKRDKMKEEEKKKKEWIN
QERKKTLQRLRAFKERCPG-GSVLKTSCSEPAAPHLPGGLSLQT----SPAAAASHLSSG
ETRRAPPSE-------------------------VNNAKTSEDLHDPGNTAQSSVL-VGD
QTHCRSSEELSPPPPPLPPPLPPPPPPPPPP-------------------------FPAR
PFSYSQSTNRQNSHLRTPVAEDQPLPLMCEPSAGRPHYS---SAALGGPGSMDEVLASLR
SSSTPLRRVEAPT-LSPPRASF--NEQLLAAIRQGVKLKKVHSGPGLSPSNKPAS-----
----DLERSIKAALQRIKRVSADSEEEEGEGEGEDGDEQSPGGCGGGGEWDR--
>AimWhamm1_fl
-----MEDEQPDSLEG-WVPVREDLFAEP---QH-QLRFLVAWNDTEGKFAVTCHDRTAQ
RRR-REGSRPEPES----------------------------------------------
------------------------------------------------------------
---------------------------------------ESEPA----------------
------------------------------------------------------------
------------------------------------------------------------
-----------------VLQGHDKAHTMVALMNVYQEEDEAYQELVTGATMFFQYLLKPF
RDMREVATLCKLGIL--KSLDEDDLGPKRIVALQKEAKEWTQQADVAVVSIQDITVNYFK
ETVKALAGMQKQMEQDKKRFGQASWATA-TPRLEKLKLMLARESLQLMRARELCLNHKRA
EIQRKMED--------------LPEQEKNIDVVDELEIQYYEVQLELYEVKFEILKYEEI
LLITQLDSIKRLIK----------------------DKEEEVVYYDPCESPEELGNLDGV
TG-LPGDQSVEVRRLSRQCQR----------------------------------LESQR
GRICARRACLRNRQDQCRENHRLRLQLAEESVKRFHQHHSIQVKRDKMKEEEQKKKEWID
QERKKTLQRLRAFKERCPG-GSALKTPRSAPAAPRLPGAPSPQT----SLTAAESHPSSA
PFSE------------------------------VSNAQTPEATQGSGNAVQSSVP-VGD
QTHCRSSAD------------------------------------------------PAR
PFAYSQSTNHQNSHSQTSVTADRPLPLVCESPKSSAGRVCYASAGFGGPGSMDEVLASLR
HGNSPLQRVDLPA-PSPPHTSF--NEQLLAAIRRGVTLKKVHSGVGLSPSNKPTSNKPTS
----DLERSIKAALQRIKRVSVDSE------------EEDSEELGPGGEWDH--
>BtWhamm1_fl
-----MEDEQPDSLEG-WVPVREDLFAEP--ERH-QLRFLVAWNDVEGKFAVTCHDRTAQ
RRRWREGSQAGPEP----------------------------------------------
------------------------------------------------------------
-----------------------------------------APEPEAAAP----------
PPSWAGLLSAAGLRGAHRQLAALWPPLEPCFPRLPPELDVGGGG-AWGLGLGLWTLVW--
---PAPTGPGEAALQELCRQLERYLGQAADGCGGAAVRDALFPGQRC--AADCESTREFR
ERALRARRDEASARLRQLLQGHEKANTMVALMNVYREEDEAYQELVTATTMFFQYLLQPF
RDMRELATSCKLAIL--KSLDEDDLGPKRIVALQKEAQEWTRQAEEAIVSIQDITVNYFE
KTVEALAGMKKQMAQDEKRFGQAAWATA-TPRLEKLKLMLAREALQLMRAKELCLNHRRA
EIRGKMED--------------LPEQEKKINIVDDLEIQYYEVQLELYEVKFEILKYEEI
LLVTQLDSIKRLIK----------------------DKQDEVIYYDPCESPEELTVMDGV
MG-LQEGKQLEVGVLSRQCQQ----------------------------------LESKR
GSICARRARLRNRKDQCKENHRLRLQQAEERIKYSHQHHSVQRKRDKKKEEEQKKREWIN
QERQKTLQRLRAFKERCPG-QPVLKSSRSQPVTPDLPNGLPKQTPPPTSQMTAVIHPSSR
KTRSAPLSE-------------------------VSTVKTPEREDCAGDSPVPTLV-TGD
QTHSTSSEEL-LPP-PLPPPPATSSPPPPPL---------------------------PA
QPFSSQPANHRNLRFGTSVKDDQPLPLVCESPTENPRGP---ADSFSGPGSMDEVLASLR
HGRAPPQKVQAPA-LPPPRASV--NEHILAAIRQGVKLKKVHPAPGPSPSSKPTS-----
----DLEKSIKAALQRIKRVSADSE-----------EEGEEGDEQGPHEWDH--
>SsWhamm1_fl
-----MEDEQPDSLEG-WVPVREDLFAEP--ERH-QLRFLVAWNDAEGKFAVTCHDRTAQ
RQRRREGDRTGPER----------------------------------------------
------------------------------------------------------------
---------------------------------------EPKPVLEAAAP----------
PPSWAGLLSASGLRGAHRQLAALWPPLEPCFPQLPPELDAGGGG-AWGLGRGLWTLVW--
---PARAGPGEAALQELCGQLERYLGQAADGCGGSAVRDALFPADGC--AADCESLREFR
ERALRARRDEAGSRLRQLLRGHKKANTMVALMEVYQEEDEAYQELVTVATMFFQYLLQPF
RDMRELATSCKLAIL--KSLDEDDLGPKRIAALQKEAQEWTRRAEEAVVSIQDITVNYFE
ETVEALAGMQKQMAQDEKRFGQAAWATA-TPRLEKLKLMLARETLQLMRAKELCLNHRRA
EIQGKMED--------------LPEQERKKNVVDALEIQYYEVQLELYEVKFEILKYEEI
LLVTQLDSTKRLIK----------------------DKQDEVVYYDSCESPEELKVIDHV
LG-LREE-NLEVKELRRQCQQ----------------------------------LESKR
GRICARRACLRSRRDQCKENHRLRLQQAEESIKYFHQHHSVQRKRDNKKEEEQKKKEWIN
QERQKTLQRLRAFKERCPG-RTAVKASRSQPVAPHLAGGLPQQVSPPPSQMAAVIHPSSR
KSTRAPSPP-------------------------VSNVT-PEGQDCAGNIPVQIFVPVGD
QTHFKPSEELSLPPSPLPPPPPPPPPPPPP----PPL---------------------PA
RPFSSQPANHRDFHFRTSVSDEQPLPLVCESPTQSLPGS---SDSLNCPGSMDQVLASLR
HGRAPLRKVQAPT-LPPPHTSV--NEHILAAIRQGVKLKKVHHDLGLSPSRKPTS-----
----DLERSIKAALQRIKRVSADSE---------EEEDEEEEDEQGPGDWDH--
>MamWhamm1_fl
-----MEDEQPDSLEG-WVPVREGLFAEP--ERH-RLRFLVAWNEAEGKFAVTCHDRTAQ
QRRRREGARLGPEP----------------------------------------------
------------------------------------------------------------
---------------------------------------EPK--PEAAVS----------
PPSWAGLLSAAGLRGAHRQLAALWPPLERCFPRLPPELDVGGGGGAWGLGLGLWALLW--
---PARADPGEAALQELCGQLERYLGAAADGCGGATVRDALFPAEGG--AADCESPCEFR
ERALRARWVEVDARLRQVIQGHGKANTMVALMKLYQEEDEAYQELVTVATIFFQYLLQPF
RAMREVATLCKLDIL--KSLDEDDLGPRRVVALEKEAEEWTRRAEEAVVSIQDITVNYFK
ETVKALAVMRKEMEQDAKRFGQAAWATA-VPRLEKLRLMLARETLQLMRAKELCLNHKRA
EIQGKMED--------------LPEQEKNINVVDELEIQFYEIQLELYEVKFEILKNEEI
LLTTQLDSLKRLIK----------------------EKQNEVVYYDPCESPEELKVIDCV
VG-LQDDKNLEVKELRRQCQQ----------------------------------LESKR
GRICAKRASLRSRKDQCKENHRLRLQQAEESIRYSRQHHSIQMKRDKIKEEEQKKKEWIN
QERQKTLQRLRAFKDKHLA-QSVRNTSGSEPVAPNLPGDLSQQTCLPASQAVSVIHPSSR
KTRGVPLSE-------------------------AGNVKSPKCQDCHGNIPVQVFVPVGD
QTHSKSSEELSLPPPPPPPPPPPPPLPPPP-----PL---------------------PA
LSSSSQAATHQNLGFRAPVKDDQPLPLVCESPAERPRDS---LESFPCPGSMDEVLASLR
HGRAPLRKVQVPT-MRPPHASV--NEHILAAIRQGVKLKKVHPDLGQNLSSKPTSNRRTS
----DLERSIKAALQRIKRVSAGSE--------------EDSDEQDPGQWDG--
>PatWhamm1_fl
-----MEDEQPDSLEG-WVPVREGLFAEP--ERH-RLRFLVAWNGAEGKFAVTCHDRTAQ
QRRLREGARLGPEP----------------------------------------------
------------------------------------------------------------
---------------------------------------EPK--PEAAVS----------
PPSWAGLLSAAGLRGAHRQLAALWPPLERCFPRLPPELDVGGGG-AWGLGLGLWALLW--
---PTRAGPGEAALQELCGQLERYLGAAADGCGGATVRDALFPAEGG--AADCESPREFR
ERALRARWVEADARLRQVIQGHGKANTMVALMNVYQEEDEAYQELVTVATMFFQYLLQPF
RAMREVATLCKLDIL--KSLDEDDLGPRRVVALEKEAEEWTRRAEEAVVSIQDITVNYFK
ETVKALAGMQKEMEQDAKRFGQAAWATA-IPRLEKLQLMLARETLQLMRAKELCLNHKRA
EIQGKMED--------------LPEQEKNTNVIDELEIQFYEIQLELYEVKFEILKNEEI
LLTTQLDSLKRLIK----------------------EKQDEVVYYDPCENPEELKVIDCV
VG-LQDDKNLEVKELRRQCQQ----------------------------------LESKR
GRICAKRASLRSRKDQCKENHRLRLQQAEESIRYSRQHHSIQMKRDKIKEEEQKKKEWIN
QERQKTLQRLRSFKDKRLA-QSVRNTSGSEPVAPNLPSDLSQQMCLPASHAVSVIHPSSR
KTRGVPLSE-------------------------AGNVKSPKCQNCHGNIPVQVFVPVGD
QTHSKSSEELSLPPPPPPPPPPPPPPPPPPPPPPPPL---------------------RA
LSSSSQAATHQNLGFRAPVKDDQPRPLVCESPAERPRDS---CSAYSISGSMDEVLASLR
HGRAPLRKVEVPA-VRPPHASI--NEHILAAIRQGVKLKKVHPDLGPNPSSKPTSNRRTS
----DLERSIKAALQRIKRVSADSE--------------EDSDEQDPGQWDG--
>HsWhamm1_fl
-----MEDEQPDSLEG-WVPVREGLFAEP--ERH-RLRFLVAWNGAEGKFAVTCHDRTAQ
QRRLREGARLGPEP----------------------------------------------
------------------------------------------------------------
---------------------------------------EPK--PEAAVS----------
PSSWAGLLSAAGLRGAHRQLAALWPPLERCFPRLPPELDVGGGG-AWGLGLGLWALLW--
---PTRAGPGEAALQELCGQLERYLGAAADGCGGATVRDALFPAEGG--AADCESPREFR
ERALRARWVEADARLRQVIQGHGKANTMVALMNVYQEEDEAYQELVTVATMFFQYLLQPF
RAMREVATLCKLDIL--KSLDEDDLGPRRVVALEKEAEEWTRRAEEAVVSIQDITVNYFK
ETVKALAGMQKEMEQDAKRFGQAAWATA-IPRLEKLQLMLARETLQLMRAKELCLNHKRA
EIQGKMED--------------LPEQEKNTNVVDELEIQFYEIQLELYEVKFEILKNEEI
LLTTQLDSLKRLIK----------------------EKQDEVVYYDPCENPEELKVIDCV
VG-LQDDKNLEVKELRRQCQQ----------------------------------LESKR
GRICAKRASLRSRKDQCKENHRFRLQQAEESIRYSRQHHSIQMKRDKIKEEEQKKKEWIN
QERQKTLQRLRSFKDKRLA-QSVRNTSGSEPVAPNLPSDLSQQMCLPASHAVSVIHPSSR
KTRGVPLSE-------------------------AGNVKSPKCQNCHGNIPVQVFVPVGD
QTHSKSSEELSLPPPPPPPPPPPPPPPPPP----PPL---------------------RA
LSSSSQAATHQNLGFRAPVKDDQPRPLVCESPAERPRDS---LESFSCPGSMDEVLASLR
HGRAPLRKVEVPA-VRPPHASI--NEHILAAIRQGVKLKKVHPDLGPNPSSKPTSNRRTS
----DLERSIKAALQRIKRVSADSE--------------EDSDEQDPGQWDG--
>OtgWhamm1_fl
-----MELEQPDSLEG-WVPVREDLFAEP--ERH-QLRFLVAWNDAEGKFAVTCHDRTAQ
RQWHRGSRPER-------------------------------------------------
------------------------------------------------------------
---------------------------------------------EAAEA----------
RPSWAGLLSAAGLRGAHRQLAALWPALERCFPRLPPELDAGGRG-AWGLGLGLWELVW--
---PARAGPGEAALQELCRQLERYLGQAADGCGGATVRDELFPAEGG--AADCGSPRGFR
ERTLRARWAEAGARLHQVLQEHGKANTMVSLMKVYQEEDEAYQELVTVATIFFQYLLQPF
RDMREVATLCKLDIL--KSLDEDNLGPRRTVALQKEAKEWARRAEEAVTSIQDVTVNYFK
ETVKALAGMQKQMEQDGKRFGQAAWAAA-IPRLEKLKLMLAQETLQLMRAKELCLYHRRA
EIQIKMED--------------LPEQQKNIGFVDELEIQFYEIQLEIFEVKFEILKNEEI
LLLTQLDSIKRLIK----------------------EKQDEVVYYDPCESPEELKVLDCA
VG--LQEKNLEVKELSRQCQQ----------------------------------LESKR
GRICAKRAHLRNRKDRCKENHQLRLQQAGESIRRFHQHHSIQMKRDRIKEEEQKKKEWIN
QERQKTLQRLRAFKEKCPA-QSVIKTPCSTPVAPSLPCGPSGHTPSAASQMVSVILPSSR
KTRNVPLSE-------------------------VRNVKTSKCQECLGDIPVQIFVPVGN
QIHSKSSDEFSLPPPPPPPPPPPPPPPLP------------------------------A
LSLSSQAPAHQNSVGRTAVKDDQPLPLVCDPPAERRCDS---FKSFQCPGSMDEVLASLR
QGRTPLRRAEVPT-LSPPHASV--NEHILAAIRQGVKLKKVHLDSDSSPNNK-------S
----DLERSIKAALQRIKRVSADSE--------------EDSDEQEAGQWDH--
>MylWhamm1_fl
-----MEDEQPDSLEG-WVP----------------------------------------
------------------------------------------------------------
------------------------------------------------------------
------------------------------------------------------------
------------------------------------------------------------
----------------------------------------------------CESPRAFR
ERALRARLAEAGARLQQILQGHERANTMVALMEVYGEEDGAYQEFVTVATTFFQYLLKPF
RDMREVAASCKSDIL--KSLGEDDLGPRRIVALQKEAQEWARQADEAIVSIQDITVNYFK
ETVNALAGMQKQMEQDEKRFGQAAWATA-TPRLERLRLMLARETLQLMRAKELCLDHKRA
EIQGKMED--------------LPEQEKNINVVDELEIKYYEVQLELYEIQFEILKNEEI
LLITQLDSIKRLIK----------------------DKQDEVVYYDPCESPEELKVIDPV
KG-LQDHENLEMKELSRQCRQ----------------------------------LERQR
GRICARRAHLRNRKDQCKENHRLRLQQAAESMRYFHQHHSIQVKRDKIKEQEQKKKEWIS
QERQKTLQRLRAFKERCPG-RSAPKTPCPEPDAPDLPGGLAPRASSPPSQGKALVRPSSR
KTRSAPSSE-------------------------ASHVKTPKCQDCPGNSPVQMAVPAGD
QTQSKPREELSLPPPPPPLPPPPPPPPPPP----PPA------------------PPLPA
SSFSSQSANHQNLHLRTSVKDDQPLPLVCDSPAERLRDS---SGHFKCPGSMDEVLAALR
CGRTPLQKVEVPA-PAPPYTSI--NEHILAAIRQGVKLKKVHPDLGPGPGPSRKPA---S
----DLERSIKAALQRIQRVSADSE-----EEEDEDEGEEGEEEDSPGEWDH--
>CajWhamm1_fl
-----MEDEQPDSLEG-WVPVREGLFAEP--ERH-RLRFLVAWNGAEGKFAVTCHDRTAQ
RRWRREGAQ--PEP----------------------------------------------
------------------------------------------------------------
---------------------------------------E----PEAAMS----------
PPSWAGLLSAAGFRGAHRQLAALWPPLERCFPRLPPELDVGGGGGAWGLGLGLWALLW--
---PARAGPGEAALRELCGRLERYLGEAADGCGGATVRDALFPAEGG--AADCESLREFR
ERALRARWTEADARLRQVLQGHTKANTMVALMKVYQEEDEAYQELVTVATTFFQYLLQPL
RAMREVATLCKLDIL--KSLDEDDLGPRRVVALEKEAEEWTRRAEEAVISIQDITVNYFK
ETVKALAGMQKQMEQDGKRFGQAAWATA-TPRLEKLKLMLARETLQLMRAKKLCLNHKRA
EIQGKMED--------------LPEQEKNINVVDELEIKFYEIQLELYDVKFEILRNEEI
LLTTQLDSLKRLIK----------------------EKQDEVVYYDPCESPEELKVIDCV
VG-LQDNKNLEVKELRRQCQQ----------------------------------LESKR
GRICAKRASLRSKKDQCKENHQLRLQQAEESIKYSRQHHSIQMKRDKIKEEEQKNKEWIN
QERQKTLQRLRAFKDKHLG-QSVRKTSGAEPVAPNLPGGLSQQTCLPASQVVSAIHPSSR
KTRGVPLLE-------------------------ASNVKTPKCQDCHGNTSVQVFVPVGD
QTHSKSSEELSLPPPPPPPPPXPPPPPPPPPPPPAPAPAPAPLP---------------A
LSSCSEAATHQNLGFRAPMKDDQPLPLVCESPAERPRDS---LGHFPCPGSMDEVLASLR
HGKAPLQKVEVPA-VRPPHASV--NEHILAAIRQGVKLKKVHPDLGPSP-----SSRHTS
----DLERSIKAALQRIKRVSADSE--------------EDSDEQDAGQWDR--
>PnaWhamm1_fl
-----MEDEQPDSLEG-WVPVREGLFAEP--ERH-RLRFLVAWNGAEGKFAVTCHDRTAQ
QRRRREGARLGPEP----------------------------------------------
------------------------------------------------------------
---------------------------------------EPEPEPEAAVS----------
PPSWAGLLSAAGLRGAHRQLAALWPPLERCFPRLPPELDVGGGG-AWGLGLGLWALLW--
---PTRAGPGEAALQELCRQLERYLGAAADGCGGATVRDALFPAEGG--AADCESPREFR
ERALRARWVEADARLRQVIQGHGKANTMVALMNVYQEEDEAYQELVTVATMFFQYLLQPF
RAMREVATLCKLDIL--KSLEEDDLGPRRVVALEKEAEEWTRQAEEAVVSIQDTTVNYFK
ETVKALAGMQKEMEQDAKRFGQAAWATA-IPRLEKLKLMLARETLQLMRAKELCLNHKRA
EIQGKMED--------------LPEQEKNTNVVDELEIQFYEIQLELYEVKFEILKNEEI
LLTTQLDSLKRLIK----------------------EKQDEVVYYDPCENPEELKVIDCV
VG-LQDDKNLEVKELRRQCQQ----------------------------------LESKR
GRICAKRASLRSRKDQCKENHRLRLQQAEESIRYSRQHHSIQMKRDKIKEEEQKKKEWIN
QERQKTLQRLRSFKDKRLT-QSVRNTSGSEPVAPNLPGDLSQQTCLPASHAVSVIHPSSR
KTRGVPLLE-------------------------ADDAKSPRCQKCHGNIPVQVFVPVGD
QTHSKSSEELSLPPPPPPPPPPPLPPPPPP----PPLP---------------------A
LSSSSQDATHQNLGFRAPVKDDQPRPLVCESPAERPRDS---LESFSCPGSMDEVLASLR
HGRASLRKVEVPA-VRPPHASI--NEHILAAIRQGVKLKKVHPDLGPNPSSKPTSNRRTS
----DLERSIKAALQRIKRVSADSE---------------DSDEQDPGQWDG--
>GggWhamm1_fl
-----MEDEQPDSLEG-WVPVREGLFAEP--ERH-RLRFLVAWNGAEGKFAVTCHDRTAQ
QRRLREGARLGPGPEP--------------------------------------------
------------------------------------------------------------
---------------------------------------EPEPKPEAAVS----------
P-----------LRGAHRQLAALWPPLERCFPRLPPELDVGGGG-AWGLGLGLWALLW--
---PTRTGPGEAALQELCGQLERYLGAAADGCGGATVRDALFPAEGG--AADCESPREFR
ERALRARWVEADARLRQVIQGHGKANTMVALMNVYQEEDEAYQELVTVATMFFQYLLQPF
RAMREVATLCKLDIL--KSLDEDDLGPRRVVALEKEAEEWTRRAEEAVVSIQDITVNYFK
ETVKALAGMQKEMEQDAKRFGQAAWATA-IPRLEKLQLMLARETLQLMRAKELCLNHKRA
EIQGKMED--------------LPEQEKNTNVVDELEIQFYEIQLELYEVKFEILKNEEI
LLTTQLDSLKRLIK----------------------------------------------
------------------------------------------------------------
------------------------------------------------------------
----------------RLA-QSVRNTSGSEPVAPNLPSDLSQQMCLPASHAVSVIHPSSR
KTRGVPLSE-------------------------AGNVKSPKCQNCHGNIPVQVFVPVGD
QTHSKSSEELSLPPPPPPPPPPPPPPPPPP----PPL---------------------RA
LSSSSQAATHQNLGFRAPVKDDQPRPLVCESPAERPRDS---LESFSCPGSMDEVLASLR
HGRATLRKVEVPA-VRPPHASI--NEHILAAIRQGVKLKKVHPDLGPNPSSKPTSNRRTS
----DLERSIKAALLRIKRVSADSE--------------EDSDEQDPGQWDG--
>PahWhamm1_fl
-----MEDEQPDSLEG-WVPVREGLFAEP--ERH-RLRFLVAWNEAEGKFAVTCHDRTAQ
QRRRREGARLGPEP----------------------------------------------
------------------------------------------------------------
---------------------------------------EPEPKPEAAVS----------
PPSWAGLLSAAGLRGAHRQLAALWPPLERCFPRLPPELDVGGGGGAWGLGLGLWALLW--
---PARADPGEAALQELCGQLERYLGVAADGCGGATVRDALFPAEGG--AADCESPCEFR
ERALRARWVEVDTRLRQVIQGHGKANTMVALMKLYQEEDEAYQELVTVATIFFQYLLQPF
RAMREVATLCKLDIL--KSLDEDDLGPRRVVALEKEAEEWTRRAEEAVVSIQDITVNYFK
ETVKALAVMRKEMEQDAKRFGQAAWATA-VPRLEKLRLMLARETLQLMRAKELCLNHKRA
EIQGKMED--------------LPEQEKNINVVDELEIQFYEIQLELYEVKFEILKNEEI
LLTTQLDSLKRLIK----------------------EKQNEVVYYDPCESPEELKVIDCV
VG-LQDDKNLEVKELRRQCQQ----------------------------------LESKR
GRICAKRASLRSRKDQCKENHRLRLQQAEESIRYSRQHHSIQMKRDKIKEEEQKKKEWIN
QERQKTLQRLRAFKDKRLA-QSVRNTSGSEPVAPNLPGDLSQQTCLPASQAVSVIHPSSR
KTRGVPLSE-------------------------AGNVKSPKFQDCHGNIPVQVFVPVGD
QTHSTSSEELSLPPPPPPPPPPPPPLPPPP-----PLP---------------------A
LSSSSQAATHQNLGFRAPVKDDQPLPLVCESPAERPRDS---LESFPCPGSMDEVLASLR
HGRAPLRKVEVPT-VRPPHASI--NEHILAAIRQGVKLKKVHPDLGQNLGSKPTSNRRTS
----DLERSIKAALQRIKRVSAGSE--------------EDSDEQDPGQWDG--
>LaWhamm1_fl
-----MEDEQPDSLEG-WVPVREDLFAKL--ERH-QLRFLVAWNAAEGKFAVTCHDRTAQ
RRRRSEGSRPGSEL----------------------------------------------
------------------------------------------------------------
---------------------------------------GPE--REAAAP----------
LPSWTGLLSAAGLRGAHRQLAALWPPLERCFPLLPPXLDASGGG-AWVLGS--VASVW--
---PARAXPGEAXLQELCWQLER-------------------------------------
-----------------VLQGHEKANTMVTLMKVYQEEDEAYQELVLMATTFYQYLLQPF
RDMREVATSRKLSIL--KSLDEDDLGPKRVVALQKEAKEWTRRAEEATVSIQDITVNYFK
ETVKALAGMQKQMEQDEKRFGQAAWAAA-TPRLEKLKLMLARESLQFMRAKELCLNHKRA
EIRRKMED--------------LLGKEKNIDVVDELEIQYYEVQLELYEAKLEMLKYEEI
LLITQLDSIKRLIK----------------------EKQDEVVYYDTCESLEELKVVDKV
VG-LPKDKNLEVKELSRQSQQ----------------------------------LESKR
GRICARRAYLRNKKDQCKENHRLRLQQAEESVKYFHQHHSTQMKRDKIKDEEQKKREWIN
QERQKTLQRLRAFKEKCPG-RSVLKTSCSEPVTPSLPGELSQQTSPLASQTVSVMRLSSA
KGRSSPSSK-------------------------VSNVKSPRFEDWPGNTPVQIFVPVAD
HTHSKSSEELSPLPPPPPPPPPPPPPPPPPPLP--------------------------A
LPFSSQSATHRNLHFRPSVKEDQPLPLVCESFPERPGGS---SESFKCPGSMDAVLASLR
NGKSPLQKVDVPT-LAPPRTSV--NEHILAAIRQGVKLKKVHPNLGLKPSHKPPS-----
----DLERSIKAALQRIKKVSTDSE-------------EEDGSEQSPSEWDQ--
>OcWhamm1_fl
------------------------------------------------------------
------------------------------------------------------------
------------------------------------------------------------
------------------------------------------------------------
------------------------------------------------------------
------------------------------------------------------------
-------------------QGHGEANTMVALMKVYQEEDEAYQELVTVATTLFQYLLQPF
RDMREAATSCKLGIL--KSLDEDDLGPKRVAALQKEAKEWARQAKDAVVSIQDITVNYFK
ETVAALAGMQRQMEQDKKRFGQAAWATA-APRLEKLKLMLARETLQLMRAKELCLNQQRA
EIRGKMED--------------LPEQAKNIDVVDELEIQYYEIQLELYEVKFEILRNEEI
LLTTQLDSIKRLIK----------------------EKQNEVVYYDPCENPEDLKAIDQA
GA-LQDEKHLEVCELGRQRRQ----------------------------------LESRR
GSICARRARLRNRKDQCQENHRLRLQQAEESRRYVHQHHGIQRKRDKMKEEEQKNKEWIN
QERQKTLQRLRAFKEKRPA-RPVPRTSCSEPGAPNPSPGLSPQTPSPAVSSSPWEPRSTL
SPQ-------------------------------GAPVKPPRRQDCVGNGPARVFVTGGA
QTPSTSSEDLSPPQHPPFLFPTPTPPXPPPHPPRPRRAPP-----------------PPL
PALPTWSQAHPSSHFRPTVQDDQPLPLVCEQPAQRPRDA---WESHQGPGSMDEVLASLR
RGRTPLRSVDVPA-GPPPRAAV--NEHILAAIRQGVKLKKVHRESSPSPSQKPAS-----
----DLERSIKAALQRIKRVAADSE---EELESGEEEEATVATEQSQSEWDQ--
>MdWhamm1_fl
-----MADERLDSLEG-WVAVKENLFSEP--ERP-KLRFIVAWNEPEAKFAVTCHNRTLQ
QRQRRRCREGLESA----------------------------------------------
------------------------------------------------------------
---------------------------------------PGGGRAPAEEKEGEQEVDAYG
PLSWAGLFSATELQGVHRQLAAVSPQLEACFPALPPEVGP-----------SLWTLLFPA
-----RPAPDEAVLQERCGQLELYLSAAADRCGARMLLDSLFSADTEPGDEYFENLHEFR
KKSLQGHVARAKERLQRIIHEHKNAEKMMDLMKVYEEEDEAYQELVTVATKFYQYLLQPF
RDMRELATLYKLEIS--KSIDFDELGPKRIEALQKEAKKWTKRAEEAVTSIQDITVNYFK
ETVNALVVMQKQMEQDEKRFGQATWALA-APRLEKLKYMLARESLQHKRAKELCLNQKRV
EIRKKVEG--------------LSEVEKNIDVVDELEIQYYDVQLELYEVQLEILKFEEM
LLIIELDTIRRLIK----------------------EKQDEVVYYDTCENPEELKVVDHL
VG-QQNSQILEMKTLRRQSQQ----------------------------------LESKR
GTICARRAYLRNKKDQCKESHCLKLQQAQENIKRFYQHHNIQMKRDKRKEEEKEKQEWIN
QERQKTLQRLKSFKEKCPV-QFVLKTSCSKPVSPKLPKDISQKISSPASQPLSIVHLSSK
QTRNTPASK-------------------------ARGLKTSKYKDSPGNVPIQIFVPFGD
PPHPEPSKELNLPPAPPPPPPPPPPPPPPP------------------------------
---PPLPPHLSSHLRTPEKDDDQPLPLVCESTAERIYD-SSKSSLNLCTGTMDKVLASLK
HGDMLLRKTEKST-LLTPETSV--RDNILAAIKQGVKLKKVQQEPVTDINKGAPN-----
----ELERSIKAALQRIKRVSADSE-------------EEDSGDQNNTEWDT--
>AocWhamm1_fl
-----MEDAPPDSLEG-WVAVKEDPFGPA--EPPHNLRFLVAWNGVEGQFALTCHNRTLQ
ERGG--------------------------------------------------------
------------------------------------------------------------
------------------------------------------PEAEAAEEEEP-------
-TTWAALFTPQALRGLHGQLSALAPALEAAFPELPQALTTS-----HCSSAAPWALLFFP
----SRPALGEAELEALCRGLERYLGWAAELCGRRALLDALFARDTEEEARYFEGLAELR
RKALKAGLGRAKEALRQILHRHKDTDKLVALMELYQEEDEAYLELVTVATEFYQYLLQPF
RDMRELATLYRREIL--KSLQANKLGPKRVEALRKEAEEWANQAEEAVNSIQDITVSYFK
ETVTALAAMQKQIEQDQKRFGQAAWASA-SPRLENLKYLLAKETLQYMRAKELCLKHKRA
DIQKQMES--------------LNEQENDVAQVEELEIEYYETQLELYEVQFEILKNEEL
LLTAQLETLRRRMK----------------------EIQDEVIYYDTCETPDELEATELV
LE-EPHKPSSEMAQLRQKTQQ----------------------------------LETKR
GIICSRRAYLRNKKDQCEESRRLRLQQAEDSVRHFQQHHSIQIKREKRKEDEKMKRTWIK
QERQKTLERLKTFKEKCPA-QFVLKTSRPLNTKQPQMASRRSPAASPQP-LLTSKMSATK
QPRASRQAR----EAKGSK---------------AACQKTPKE------IPVQIFVPPNS
LEKPNKSEGASSLMVPPPPPPPLPPPPPPLPSIPP-------------------------
------------IVPKRPQETPLPSRCE-DSPAASVATKEGNH-LSRCTGSMDEVLASLK
RGEVLLRKVEPPSQAASSSSSL--NDSILAAIRQGVKLRKVSQEPKTDMEKGSSN-----
----ELERSIKAAIQRIKKASADSE-------------EDENNDHNSGEWNG--
>TagWhamm1_fl
------MEPQPDSLEG-WVAVRDTAFAEP--QPPPRLRFLVGWNGAEGAFAVTCH-----
------------------------------------------------------------
------------------------------------------------------------
------------------------------------------GRAEAAEQ---------A
PQSWAGLFSAPALRGVHRQLSAVCPRLEPAFPELPPALPGA-------ASGGLWAVLFPG
-----GAAPGEAELQELCRALELYLGWALELCGGRVVLDVLLAADRCCDDEYFESLQELR
GKALRGHLARAKEALRRVLQQHKSADTMVALMKVYEEEDEAYQDLVTMATQFYQYLLQPF
RDMRELATLYKLEIL--KSLQYDNLGPRRVAALQKDADEWTKRAESAVCSIQDITVNYFK
ETVKALAAMHKQMEQDEERFGKTTWASA-LPRLENLKYMLAKETLQHLRARELCLKQKRT
GIQKLMEN--------------LGEQEENLSIVEELEIQYYETQLELYNVQLEVLKHEEM
LLIVQLDTIKRQIK----------------------EKQDEVVYYDTCENPEELKVIEQT
MG-QHYANLSAMTVLRQKTKQ----------------------------------LETKR
GTVCARRAYLRNKKDQCEASHRQRLQQAEESRKRFQQHHSIQIKRDKQKEEEKKKKAWIS
QERQKTLERLKVFREKCPA-HVVLKTSRPQPHSPKLPQGIPQQAVVLSPPPASSTGTAPA
VLSPAPSSRVRTALEQPQSILIVE----------DKEPKASCQDTPPADIPVQIFVTDGD
TXEQKHSEELMVSPCSPPXXXPPPPPPLPPP-----------------------------
PPPPSLPLQLKP-SATEDKPLPLSSDSPSESPALHNQDDSSRRSINNCIGSMDEVLASLK
RSEVHLRKVEEP----NPYASV--KDNILSAIRQGVKLRKVNRDSERDVSRGSPN-----
----ELEKSIKAAMQRIKKVSADSE-------------EEEDNDQNNGEWDS--
>GgWhamm1_fl
------MEPQPDSLEG-WVAVRDTAFAEP--QPPPRLRFLVGWNEAEGAFAVTCH-----
------------------------------------------------------------
------------------------------------------------------------
------------------------------------------CRAETAER---------A
PQSWAGLFSAPALRGVHRQLAAVCPRLEPALPALPPALPG--------ASGGLWAVLFPS
-----GPAPSEAEVAELCRQLERYLGWALELCGGRVLLDVLFAADRR-DDEYFESLHEFR
GKALHGHLARAKEALRRVLQQHKNADTMVALMKVYEEEDEAYQDLVTMATQFYQYLLQPF
RDMRELATLCKLEIL--KSLQYDNLGPKRVAALQKDAEEWTKRAESAVCSIQDITVKYFK
ETVKALSAMHKQMEQDQERFGKATWASA-LPRLENLKYMLAKETLQHLRARELCLKQKRA
AIQKNMEN--------------LNEQEENVTVAEELEIYYYETQLELYNVQLDVLKHEEM
LLIVQLDTLRRQIK----------------------EKQDEVVYYDTCENPEELKVIEQT
ME-HHYANLSEMTVLRQKTKQ----------------------------------LETKR
GTVCARRAYLRNKKDQCEASHRQRLQQAEEWKKRFQQHHSIQIKRDKKKEEEKKKKAWIS
QERQKTLERLKTFKEKCPA-HVVLKTSHPEPLSPRLPRNITQKSAVARPPPQS-------
--------RARLAPEQPKSLLLVE----------AQ-VSENSQQNTPADISDQSFITAGD
LKQQKHSKELVSPSLPPPPPPPPPPAPPLP------------------------------
---PPLPLHLKTAPTIEDKPLPLSSDDPSESPALHKQDDSSRRSINNCIGTMDEVLASLK
RGEVHLRKVEQP----NPYASV--KDNILSAIRQGVKLRKVNRDTEKDVSKESTN-----
----ELERSIKAVIQRIKKVSADSE-------------EEENNDQNNGEWDS--
>XtWhamm1_fl
-----MECERLDSLDG-WVAVRPNAFEEP--EKY-KLGFIVAWNQVESMFAVTCHNRTLQ
RQKR--------------------------------------------------------
------------------------------------------------------------
------------------------------------------REGEAGEQ----------
-SSWAGLYSVQDLDSIHRQLSSVCSSLEPCFPHLPAPSPAG----------SLWALLFPG
---APCWECGPEELDAVCRGLERYFGAAIEQCGRKIVLDVLFPEDEDDTEQYFENLHEFH
KKSLEEQVTRAKEELRRILHQHKNADKMTSLLKIYEEEEGAFMELVTVATQFYQYLLQPF
RDMRELAILYKLEIL--KSLELDDLGPKRIEALQKEVDKWDARAEEAVCSIQNITVSYFK
ETSKALAAMQKQMEQDGMRFGHTTWASA-LPRLEKLKSMLAKETLQYMRSKELCLNQKRA
EIKRNMES--------------LSDTEGAMMRLDELELQYYETQLELYDVQCEILKYEEM
LLIAELDTLRRQMK----------------------EKQEEVLYYDTCEDPQELQVYEE-
----SQTQCSVSMKLKKKAQQ----------------------------------LETKR
GNICARRALLRSKKDQCVETQELKLKQSEEMQKRLHQHHSVQMKRDKKREEEKKKKEWVG
QERQKTLQRLKSFKHKSES-QFVLKSSRTQSSISSLQH------AKATQASKKTSGQ--D
DVPVKIFLPN-------------------------GGGPEPRSSSDGADRTGQHFLPP--
PTLPPPPPSLPLPTLLPTPPPPPPLPPPPP------------------------------
PPPAPPMAPPLPLAVQNLRHIEPQMLICDEVAQDITAITLKK-SSNQYSGSMEEVLASLK
RGENLLRKVEQP---QPDVIDV--RDTILSAIRQGVKLRKVH---REANKKPEN------
----ELERSIKAAMKRMKKVSADSE-------------DEEKSEYISGEWDN--
>TnWhamm1_fl
--MNNIECERVDSLEG-WVAVKCDIFDEP--ETF-KMGIIVEWNVIESKFAVTCHNRTLQ
RRKRKSE-----------------------------------------------------
------------------------------------------------------------
-------------------------------------------PTVVGDP----------
QASWAGLFSVSDLKYIHQQLSSVSDVLRGYFPDLSEFEKG-----------NIWDLLFLT
RR-SAPPDDEERDFDTPCRRLEKYFSTAVDVCGRKIVLDTLFTQDERDIEEYFENLQEFK
KKTMQEEMSRAKAHLRQLLQSHGSTDRMVALLRIYEEEDEAYLDLVTLATTFFQYLLQPF
RDMRELAGLYKMEIL--KSLEFEDLGPKRIAALEKEAEEWRTKGEEAVASIQDITVTYFA
QTSKALAGMVKQMEEDKLRFGAAAWASA-APRLEKLRFVLAKETLQHMRTAEMCLNRKRD
TIREKLESLTGGVVSHQSDSALASEGAQQRDAVDQLEMQFYAVQLDLYDAKFEILKHEEQ
LLVAQIDSLRRQMK----------------------ELKEEVVYYDVCEDAEELQSLIDP
G---QQADSPAVRQLKRRLQN----------------------------------LETKR
GNICARRAYLRNKKDQCMEAQEQKELQAKQSAVVFNQHHQIHLKREKRKEEEQRRREWVD
QEREKTLGRLRSFREKRQG-QYLLKTPQAR-VAPSLP-------CPSQPLSLISLDPSAP
PGGLPSVQP-------------------------APRRNKKQKKQPPEDIPIQIFS----
---APPPATATCPPVPPPPPPPPPPPPPPP------------------------------
--------MPPTVPPPPVSSEDVPMPLSEEKGAPFPARN----SLAQNIGTMDEVLASLQ
RGQIQLRKVSRPR-SAPPAADP--RSDLMSAIRQGVTLKKTVPARPKVQNSGDN------
----ELERSIKAAMMRMKKVSADSD-----------EEDRGDEDSRSLDWEN--
>TarWhamm1_fl
--MNNVDCERVDSLEG-WVAIKCDIFDEA--ETF-KLGFIVEWNVIESKFAVTCHNRTLQ
RQKRKSQ-----------------------------------------------------
------------------------------------------------------------
-------------------------------------------PTLVSDP----------
QASWAGLFSVSDLKYIHQQLSCVADILGGCFPDLSEFEEG-----------NIWDLLFLT
RR-SAPQDDDERDFDPPCRKLEKYFSTAIDVCGRKIVLDTLFTQDERDVEEYFENLQEFK
KKTMQEEMARAKAHLRQLLQSHGDTDRMVALLRIYEEEDEAYQDLVTVATTFFQYLLQPF
RDMREIAGFYKMEIL--KSLEFEELGPKRIAALEKEAEEWRIKGEEAVASIQDITVTYFA
QTSKALSGMLKKMEEDKLRFGAAAWASA-APRLEKLRFLLAKETLQHMRTTEMCLNRKQD
KIREKLASFTGRVVGGQSDSAFASEGGQQRDTVDQLELQFYDIQLEVYDAKFEILKHEEQ
LLVAQIDTLRRQIK----------------------ELKEEVVYYDVCEDADELQSIVYP
G---HQADSPVVCQLKRRLQN----------------------------------LEMKR
GNICARRAYLRNKRDQCMEAQEQKHLQAKQSTVFFSQHHQIHLKREKQKEEEQRRKEWVD
QEREKTLGRLRSFREKRQG-QYLLKTPQAK-VAPSLP-------YPSQPLSLISLGPSVP
PDAPPSIQP-------------------------APRRKKTQRKQQPKDIPVQIFSAPPP
---PPSPASATCPPALPPPPPPPPPPPPPP------------------------------
--------LPPTLPPPPISSEDAPMPLSEEKGPPFPARS----TLKQNIGTMDEVLASLQ
RGQIQLRKVSPPR-PAPPAADQ--RSDLMLAIRKGVALKKMVPARSEVHNSGDN------
----ELERSIKAAMMRMKKVSADSD-----------DEDRGDEETRSLDWEN--
>GaWhamm1_fl
--MNSVETERTDSLEG-WVAVRSNLFEEA--EAF-KLGFIVQWNVIECKFAVTCHNRTLQ
RKKRGADG----------------------------------------------------
------------------------------------------------------------
------------------------------------------ADGVPGDP----------
QTSWAGLFSVRDLRHVHQQLRCVADILASCFPDLSEFEDG-----------NIWDVLFLN
RR-SASEDDERRDLDSPCRKLEKYLSAAVDLCGREIVLDTLFTQDERDVEEYFENLQEFK
RKTLQEEMSRAKGLLRQILRSHGSADRMVALLSIYEEEDEAYQDLVTVATTFFQYLLQPF
RDMRELACLYKMEIL--KSLEFEDLGPKRIAALEKEADEWRMKAADAVASIQDITVTYFA
QTSKALAGMLKQMEEDAGRFGAAAWASA-APRLEKLRFLLAKETLQHMRAAEMCLNRKKA
GIRQKLGGLSAAVRSQGTGCRSAREDGPQQETVDELELKFYEAQLELYDTKFEVLRNEEQ
LLVAQIDTVRRQIK----------------------ELKDEVVYYDVCEDAEELQSLVHT
G--VQQADPPAVSHLKRSLQA----------------------------------LETKR
GRICARRAYLRNKKDQCIEANEQKQLPAKQSSILFNQHHHVHLKREKRKEEEQRRKQWVD
EEREKTLSRLRSFREKRPG-QFILKT-HSQMSPAEVP-------CPSQPLSIISLGP--P
EGPPPSVRP-------------------------APRRNKTPRKQQPEDIPVHIFS----
---ATPPPTTTCPTAPPPPPPPPPPPPPPP------------------------------
----LPPAMPPAMPPPPVP-KDSPMPLREKEDPPFPAKN----TLTQNIGTMDKVLASLQ
RGQIQLRKAPAPG-ATPPAGDT--RTSLMTAIRQGVALKKMVPARAELHGSGDN------
----ELERSIKAAMMRMKKVAADSD----------DEDDRGDDETQSTDWDS--
>OrnWhamm1_fl
--MNSIECERLDSLEG-WVAVKSNIFEED--EAF-KLGFIVQWNVIECKFAVTCHNRTLQ
RQKRKSEP----------------------------------------------------
------------------------------------------------------------
------------------------------------------AD----DP----------
QMSWAGLFSVSDLKHVHQQFTCVADVLGGCFPDLTEFEEG-----------NIWDLLFLS
RR-SGPDNDDERDYDTPCRKLEKYFSTAIDLCGRKIVLDTLFAQDDRDVEEYFENLQEFK
KKSLQEEMSRAKGHLRQLLQSHSGADRMVVLLSIYEEEDEAYQDLATVATTFFQYLLQPF
RDMRELACLYKMDIL--KSLEFEELGPKRIAALEKEAEEWRKKAEDAVASIQDITVTYFA
QTSKALAGMVKQMEEDKCRFGPAAWASA-APRLEKLRFLLAKETLQHMRATEMCLSRKKD
SIKERLENLSVRAQGQRADLRSAFEDGQKQDTVDQLELQFYETQLELYDAKFEILKNEEQ
LLVAQIDTLRRQIK----------------------ELKEEVVYYDVCEDPEELQSMVHT
G--IHQADPPAVSQLKRRLQT----------------------------------LETKR
GNICARRAYLRNKKDQCTDAHEQKHLAAKQSSIVFNQHHQVHLKREKKKEEEQRRKEWVD
KEREKTLSRLRSFRERRPG-QYILKA-PQSRPSPSSPESL----CPSQPMSIISLSPAPA
SEGPPPSIRP------------------------APRRKKPAKKQQLKDIPVQIYA----
---APPPPTAIPPPPTAPPPPPPPPPPPPP------------------------------
-----PPPLLPPPRVSPSSE-DAPMPLSDKEGPPFPAKN----TLKQNIGTMDEVLASLQ
RGQIKLRKVPAAS-TPSPTGDA--RSSLMSAIRQGVTLKKVVPARGEVPSGGDN------
----ELERSIKAAMMRMKKVAADSD-----------EDDRGDEEGRSADWDS--
>SasWhamm1_fl
--MNSIDCERLDSLDG-WVAIKTNIFEEN--ETF-KLGFIVQWNVIESKFAVTCHNRTLQ
RQKRKDQ-----------------------------------------------------
------------------------------------------------------------
-----------------------------------------LAVCET-------------
ETSWAGLFSVNDLKNVHRQFTGVGDVVAPYFPDLSDFKEG-----------NIWDMIFLS
SNRTFNQDDQERDLDTPCRQLEKYFSTAIDICGRKIVLDSLFPQDERDVEEYFENMQEFK
RKTMQDEVTRAKDHLRKILQSHGAADRMILLLQIYHEEDLAYQDLVTVATTFYQYLLQPF
RDMRELAGLYKMEIL--KSLDEEELGP---------------------------------
------------------------------------------------------------
------------------------------------------------------------
------------------------------------------------------------
------------------------------------------------------------
------------------------------------------------------------
------------------------------------------------------------
------------------------------------------------------------
------------------------------------------------------------
--------PPPPPLPALTEVGDSPMPLSEKEAAPFPAKT----TLKQNLGSMDEVLASLQ
RGQVRLRRVQPPPGPCLAPSDGDLRDNIMSAIRLGVKLRKVVPAVPLPQDSRDT------
----DLQKSIKAAMQRMKKVSSDSD---------DEDEERGEDNTPSAEWDS--
>BrWhamm1_fl
-----MDGERMDSLDG-WVAVRSDAFAES--ERH-RLRFIVEWNEIEAKFAVTCHDRTLQ
RR-GDASG----------------------------------------------------
------------------------------------------------------------
------------------------------------------------------------
--SRSALFSSAQLAHAHNQLSAVTQELSALFPDLSAFREP-----------GLWELLFSG
--------APRGDADAPCRLLERYLSVAVDACGRRIVLDALFCVSEEDERQYFENMQEFK
SRAMREHLTRTGDALRALVQTHGSADGLLQLMMVFQQEDEAFREFQSEATLYYQNLLQPF
RDMREIATLYKTEIL--KCLQYEELGPKRVSELEAEMKEWNQRGETAVQSIQELTAEYFR
ETSRALTGMVKQMEQDQKRFGHASWAKA-TPRQENLKFLLAKETLQHMRAKEMCIKRTRD
EIRQKMRS----------------VAEAGVCVVSALELQYYETQLELHDCRFEILKNEEL
LLVTQIQTTQRQMK----------------------ELQEQVVYYDTCEDPQELQDVQVD
V-------SPAHTHLQQQLRH----------------------------------LENKR
GAISSRRAYLRNQRALCVEARAQQQRSEEQRSEQLRQHHSAQLKREKRRTDEEEQKQWVE
NERAKTLTRLRCFRQRRQG-QFVLQTAKVNPESHDSSR-----DDSSQPLSIISLEP---
QSSTP---------------------------------KRKGRSQKQRDIPVQILL----
----PPEPGSAKPDQTPVLAPPLAPPPPPP------------------------------
--------------APPPPPAPLAPPPAPPTSVKVPIRS----SLEQNAGSMDALLASLQ
RGQQQLRRVTVDSDGDSGGGDP--RNNLLSAIRQGVALKKAPSTRAPPLRDS--------
----ELERSIRAAMMRMKKVSNESE-----------DEERSD--SPSGDWDS--
>PipWhamm1_fl
MSDADSDSSRMDSLDG-WVAIKRDAFEDS--ESH-KLRFIVEWNEIETKFAVTCHDRTLQ
RR-GDASG----------------------------------------------------
------------------------------------------------------------
------------------------------------------------------------
--SCAGLFSGTQLRYVHAHLSAVRDELEPLFPELTRFREA-----------SVWDLLFSN
--------APPCDADAQCRQLERYFSNAVDACGRRIVLDALFSVTEADEREYFENLQEFK
CKAMRDEVTRAKDALRALVQTHSSADGLQRLMKIYEEEDEAYREFVSVATQFYQNLLQPF
RDMREIAALYKTEIL--KCLQYEELGPKRVCELKTEMNEWSQRGESAVHSIQDNTAEYFK
HTSRALTGMVKQMEQDQKRFGHASWALA-TPRQEKLRILLAKETLQHMRAKEMCIKRKRV
EIREQMCS--------------------GAECVRELELQYYETQVELHDCRFEILRNEEM
LILTQIQTIQRQIT----------------------ELKEQVVYYDTCQ-----------
------------------------------------------------------------
------------------------------------------------------------
------------------------------------------------------------
QSSTP---------------------------------RRKGRSQKQREIPVQILL----
--PSGSGSSSAKSNQTPLPPPPLLSPPPPPP-----------------------------
LPLPLLSPPPPPPPPLPLLSPPLLPPPAPQTSDKLPMRN----TLEQNSGSMDELLASLQ
RGQKHLRKVEVK----VESGDV--RDSLLSAIRQGVALKKAPPSRAPPLSSDS-------
----ELERSIKAAMLRMKKVSNDSD-------------DEERPDSPSGDWES--
>TagWhamm2_fl
------------------------------------------------------------
------------------------------------------------------------
----------------------------MARHQLLMGSPARRPQRGPEAAG---------
-------------------AAEEIEVLELVKEDVAAGLSLPPSPPRASELGAPDAEPAGE
ECSWAGLFSFQDLRAVHQQLCSVNSELEPYLPAFPEEPSG------------MWTVLFG-
-----APELSEQEMDALCYKLQVYLVHSLDTCGWKILSQVLFTETDD-PEEYYESLSELR
QKGYEEVLHRARRRIQELLEKHKNTESMVELLELYQMEDEAYSNLAEATTELYQYLLQPF
RDMRELAMLRRQQIK--ISIENDYLGPRRIESLQKEDADWQKKAHMAVLSIQDLTVKYFE
ITAKTQKAVYDRMRADQKKFGKAAWAAA-VERMEKLQYAVSKETLQLMRAKEICLEQKKH
ALKEEMQS--------------LKGGTEALAHLDHLEADYYDLQLQLYEVQFEILKCEEL
LLTAQLESIRRLMS----------------------EKRDEVVYYDTYESMEAMLEKEDM
AT-SVHLQKEELQKLQQKIRQ----------------------------------LEARR
GRISAKKAYLRNKKEICIAKHNEKIQQRHQSEEEYKMHHTVQLKRDQLQDEEERKSSWVS
QERQKTLDRLRTFKQRYPG-QVILKSTRLRLAHAR-RKCAASSVPSVEQPQSLPATIQIQ
EKSEEVELEK---------AVQPVQVQESTSLKQLQDVSLPP-NVVTSELPHVSTSPLAS
D-QLQPETATGVQLPPPLPPPPPPPPLP---------------SKEDAT--KSLEKSDSF
VKRQSVEKGVQHSSGVPPAHLFDSSQLVSAKKKLKKTGDLEGLQRRRVSSPMDEVLASLK
RGSFHLRKVEQRSLPPFPDEDD--SNNILAQIRKGVKLKKVQKDVLRESFTILPD-----
--TDPLTRSIHEALRRIKEASPESE--------------DEEESLPCTDWEN--
>GgWhamm2_fl
----MSAFALEETLEADWVAVRPHAFQER--EKH-KFVFIVAWNEIEGKFAITCHNRTAQ
RQRSGS-REARAAP--------------KASSPAAR------RGAEPALLSRAER-----
--------AEALPGSP-------------LR---ASRSGPARKAARG-------------
----------------AEAAAEEMEVLELGREEA------------AEAGAPEAEPAG-E
ECSWAGLFSFQDLRAVHQQLCSVNSELEPYLPAFPEEPSG------------MWTVLFG-
-----APELSEPEMDTLCYRLQVY------------------------------------
-----------------LLEKHKNTESMVELLELYQMEDEAYSSLAEATTELYQYLLQPF
RDMRELAMLRRQQIK--ISIENDYLGPRRIESLQKEDADWQRKAHMAVLSIQDLTVKYFE
ITAKAQKAVYDRMRADQKKFGKAAWAAA-VERMEKLQYAVSKETLQLMRAKEICLEQKKH
ALKEEMQS--------------LKGGTEAIAHLDQLEADYYDLQLQLYEVQFEILKYEEL
LLTAQLESIRRLIS----------------------EKRDEVVYYDTYESMEAMLEKEDP
AT-SVHLQKEELQKLQQKIRQ----------------------------------LEARR
GRISAKKAYLRNKKEICIAKHNEKIQQRHQSEEEYKMHHTVQLKRDQLQDEEERKSSWVS
QERQKTLDRLRTFKQRYPG-QVILKSTRLRLAHAR-RKCAASSAPSVDQPQSLPATIQIQ
EKSEEVELEN---------AVQPLRVQESTSLEQLQDISLPP-SSVTSELPQVSPSPLIS
-TELQTETVSVVPLPPPLPPPPLPPPPPLP-------------SKEDTT--KSLEKSGSF
VKRQSEEKGVQHSSSVPTAYLFDSSQLVSAKKKLKKTGDLEGLQRRRVSSPMDEVLASLK
RGSFHLRKVEQRSLPPFPDEDD--SNNILAQIRKGVKLKKVQKDVLRESFTILPD-----
--TDPLTRSIHEALRRIKEASPESE--------------DEEESLPCTDWEN--
>MmWhamm2_fl
-----MSFALEETLESDWVAVRPHVFDER--EKH-KFVFIVAWNEIEGKFAITCHNRTAQ
RQRSGS-REQAGTP--------ASDGSRGPGSPAARGRSEAAASATAALRSPGPRKSQAW
AEGGSPRSARSLKGDP-PRGPAGRGPESPLRSPARAKASPLRRSAESRDAIASATPVPPA
PPVP--PVSSVRVVSASGAVSEEIEVLEMVREDE---APQPLPDSEQPPSAAELESSA-E
ECSWAGLFSFQDLRAVHQQLCSVNSQLEPCLPVFPEEPSG------------MWTVLFGG
-----APEMTEQEIDALCYQLQVYLGHGLDTCGWKILSQVLFTETDD-PEEYYESLSELR
QKGYEEVLQRARRRIQELLDKHKTIESMVELLDLYQMEDEAYSSLAEATTELYQYLLQPF
RDMRELAMLRRQQIK--ISMENDYLGPRRIESLQKEDADWQRKAHMAVLSIQDLTVKYFE
ITAKAQKAVYDRMRADQKKFGKASWAAA-AERMEKLQYAVSKETLQMMRAKEICLEQKKH
ALKEEMQS--------------LQGGTEAIARLDQLESDYYDLQLQLYEVQFEILKCEEL
LLTAQLESIKRLIS----------------------EKRDEVVYYDTYESMEAMLEKEEM
AA-SVHAQREELQKLQQKARQ----------------------------------LEARR
GRVSAKKAYLRNKKEICIAKHHEKFQQRFQSEDEYRAHHTIQIKRDKLHDEEERKSAWVS
QERQRTLDRLRTFKQRYPG-QVILKSTRLRVAHSR-RKSTASPVPCEEQCHSLPTVLQGQ
EKT-EVGGGGSQLGPSQTAEPQSLVQLEDTSSEQLESTSLPPRAVVSSELPPPQSAPLLT
SIDPKPCSVTIDPLPPPLPPTPPPPPPPPPPPPPPLPVA-KDNGASTTA--ETLEKD--A
LRTEGNERSIPKSASAPAAHLFDSSQLVSARKKLRKT--VEGLQRRRVSSPMDEVLASLK
RGSFHLKKVEQRTLPPFPDEDD--SNNILAQIRKGVKLKKVQKEVLRESFTLLPD-----
--TDPLTRSIHEALRRIKEASPESE--------------DEEEALPCTDWEN--
>RnWhamm2_fl
-----MSFALEETLESDWVAVRPHVFDER--EKH-KFVFIVAWNEIEGKFAITCHNRTAQ
RQRSGS-REQTGTS--------ASDGSRGPGSPAARGRPEAAASST-ALRSPGPRKSQAW
TESGSPRSARSLREDS-LRGPLAKGPESPLRSPVRAKASPHRRGAESRDATAGATPTPPA
P-----PVSSVRVVSASGAVSEEIEVLELVREDE---APQPLPDSEQSPSAAEQESPA-E
ECSWAGLFSFQDLRAVHQQLCSVNSQLEPCLPVFPEEPSG------------MWTVLFGG
-----APEMTEQEIDALCYQLQVYLGHGLDTCGWKILSQVLFTETDD-PEEYYESLSELR
QKGYEEVLQRARRRIQELLDKHKTIESMVELLDLYQMEDEAYSSLAEATTELYQYLLQPF
RDMRELAMLRRQQIK--ISMENDYLGPRRIESLQKEDADWQRKAHMAVLSIQDLTVKYFE
ITAKAQKAVYDRMRADQKKFGKASWAAA-AERMEKLQYAVSKETLQMMRAKEICLEQKKH
ALKEEMQS--------------LQGGTEAIAQLDQLEADYYALQLQLYEVQFEVLKCEEL
LLTAQLESIRRLVS----------------------EKRDEVVYYDTYESMEAMLEKEEV
AA-SVHAQREELQKLQQKARQ----------------------------------LEARR
GRVSAKKAYLRNKKEICIAKHHEKFQQRFQSEDEYRAHHTIQLKRDKLHEEEERKSAWVS
QERQRTLDRLRTFKQ---------------------------------------------
------------------------------------------------------------
------------------------------------------------------------
--TECGGKGIPKSASAPTAHLFDSSQLVSARRKLRKT--AEGLQRRRVSSPMDEVLASLK
RGSFHLKKVEQRTLPPFPDEDD--SNNILAQIRKGVKLKKVQKEVLRESFTLLPD-----
--ADPLTRSIHEALRRIKEASPESE--------------DEDEALPGTDWEN--
>CvpWhamm2_fl
-----MAFALEETLEADWVAVRPHVFDER--EKH-KFVFIVAWNEIEGKFAITCHNRTAQ
RQRSGS-REPA----------RPEVSAPATPARSLGPRWSAAGGGAGS------------
--------------------------------------------------PGSSPAHRAA
EPGDAPPAATVRVLSACGAATEEIEVLDAG---------------------AEPEPPG-E
ECSWAGLFSFQDLRAVHQQLCSVNSQLEPCLPVFPEEPSG------------MWTVLFGG
-----APEMTEQEVDALCLQLQVYLGHGLDTCGWKILSQVLFTEPDD-PEEYYESLSELR
QKGYEEVLQRARRRIQELLDKHKNIESMVELLDLYQLEDEAYSSLAEATTELYQYLLQPF
RDMRELAMLRRQRIKGRISMENDYLGPRRIESLQKEDADWQRKAHMAVLSIQDLTVKYFE
ITAKAQKAVYDRMRADQKKFGKASWAAA-AERMEKLQYAVSKETLQMMRAKEICLEQRKH
ALKEEMQS--------------LQGGTEAIARLDQLEADYYDLQLQLYEVQFEILKCEEL
LLTAQLESIKRLIS----------------------EKRNEVVYYDTYETMEAMLEKEGM
AA-SMHMQREELLKLQQKARQ----------------------------------LEARR
GRVSAKKAYLRNKKEICIAKHNEKFQQHFQSEDEYRTHHTVQLKRERLHDEEGKKSTWVS
QERQKTLDRLRTFKQKYPG-QVILKSTRLRLAHAR-RRSTASPAPREDQCDSTPQSLTQL
EDSSLAQLENTSLPLSG----------------------------VTSEPPPTASLPLLT
SNDLKLPSVMAHPLPTPVLPTPLPPPPPPPPPPPPPPPPPLPVLKDSAVTAETLETG--S
PRKDGTEKRIPKSANAPSAHLFDSSQLLSARRKLRKT--TESLERRRVSSPMDEVLASLK
RGSFHLKKVEQRTLPPFPDEDD--SNNILAQIRKGVKLKKVQKEVLRESFTLLPD-----
--TDPLTRSIHEVXRRIKEASPESE--------------DEEEALHCTDWEN--
>LaWhamm2_fl
------------------------------------------------------------
------------------------------------------------------------
------------------------------------------EGSEARDVAGNATCGKPL
RRPARPPVSSVRVVSDSGAASEEIEVLEIVKEDEAAFAPLALSDAGQQSPAAELESPA-E
ECSWAGLFSFQDLRAVHQQLCSVNSQLEPCCRCXPEEPSG------------MWTVLFGG
-----APEMTEQEIDALCYQLQVYLGHGLDTCGWKILSQVLFTETDD-PEEYYESLSELR
QKGYEEVLQRARKRIQELLDKHKNTESMVELLDLYQMEDEAYSSLAEATTELYQYLLQPF
RDMRELAMLRRQQIK--ISMENDYLGPRRIESLQKEDADWQRKAHMAVLSIQDLTVKYFE
ITAKAQKAVYDRMRADQKKFGKASWAAA-AERMEKLQYAVSKETLQMMRAKEICLEQRKH
ALKEEMQS--------------LQGGTEAIARLDRLEADYYDLQLQLYEVQFEILKCEEL
LLTAQLESIKRLVS----------------------EKRDEVVYYDTYESMEAMLEKEEM
AA-SVHLQREELQKLQQKARQ----------------------------------LEARR
GRVSAKKAYLRNKKEICIAKHDEKFQQRLRSEDEYRTHHTVQLKREKLHDEEERKSAWVS
QERQKTLDRLRTFKQRYPG-QVILKSTRLRLAHTR-RKSTASPVPCEDPCDSLPGTLQVE
EKTEEVEKGRGNLGSSQTTEPQSLAQLEDTSLAQLEATSLPL-SGVTSELPPTVSLPFLT
NNDFEPGSLTIDPLPPPLPPTP--PPPPPPPPPPPPPPP-LPVTKDSAP--ETLEKG--L
PRVEGNENKIPKSASVPSAHLFDSSQLVSARKKLKKT--TEGLQRRRVSSPMDEVLAPLK
RGSFHLKKVEQRTLPPFPDEDD--SNNILAQIRKGVKLKKVQKEVLRESFTLLPD-----
--TDPLTRSIHEALRRIKEASPESE--------------DDEEALPCTDWEN--
>OcWhamm2_fl
------------------------------------------------------------
------------------------------------------------------------
------------------------------------------------------------
------------------------------------------------------------
------------------------------------------------------------
------------------------------------------------------------
-----------------LLDKHKNTESMVELLDLYQREDEAYSSLAEATTELYQYLLQPF
RDMRELAMLRRQQIK--ISMENDYLGPRRIESLQKEDADWQRKAHMAVLSIQDLTVKYFE
ITAKAQKAVYDRMRADQKKFGKASWAAA-AERMEKLQYAVSKETLQMMRAKEICLEQRKR
ALKEEMQS--------------LQGGPEAIARLDQLEADYYDLQLQLYEVQFEILKCEEL
LLTAQLESIKRLIS----------------------EKRDEVVYYDTYESMEAMLEEE--
---ELRGQREELQKLQQKARQ----------------------------------LEARR
GRVCAKKAYLRNKKEICIAKHNEKLQQRFRGEEECAAHHAVQLKREKLHDEEERKSAWVS
QERQRTLDRLRSFKQKYPG-QVTLKSTRLRLAHAR-RRGTPSAGLRED-----------T
GTPGPVGTAEEQAGAHAQPRS-----LPDTPPAPLEATSLPLSTETSTSEPPPALSLPLL
DGGPQPPPSALDPLPPPL------------------------------------------
--------------SAPSARLLDSSQLLSARRKLRKT--AEGSPRRRVSSPMDEVLASLK
RGSFHLRKVEQRPPAPFPDEDD--GNNILAQIRKGVKLKKVQGGVLREPFTLLPD-----
--ADPLTRSIHEALRRIKEASPESE--------------DEEEALPGADWEN--
>BtWhamm2_fl
-----MSFALEETVESDWVAVRPHVFDER--EKH-KFVFIVAWNEIEGKFAITCHNRTAQ
RQRSGT-RDQAGARGGAESGALASDGTRGPGSPAGKGRPEATASAT-LGRSPGSRRRPAW
PEGSSPRSACSLRGDPPLRSPAGKGAESPLRSPVRANPSPVRRASGGRDVAGSAAA-AAP
PAAKEAPMS-VRVVSACGTVTEEIEVLEMVREDEVDPAALALSAAEQPPAAAELESPA-E
ECSWAGLFSFQDLRAVHQQLCSVNSQLEPCLPVFPEEPSG------------MWTVLFGG
-----APEMSEQEIDTLCYQLQIYLGHGLDTCGWKILSQVLFTETDD-PEEYYESLSELR
QKGYEEVLQRARKRIQELLDKHKNTESMVELLDLYQMEDEAYSSLAEATTELYQYLLQPF
RDMRELAMLRRQQIK--ISMENDYLGPRRIESLQKEDADWQRKAHMAVLSIQDLTVKYFE
ITAKAQKAVYDRMRADQKKFGKASWAAA-AERMEKLQYAVSKETLQMMRAKEICLEQKKH
ALKEEMQS--------------LQGGTEAIARLDQLEGDYYDLQLQLYEVQFEILKCEEL
LLTAQLESIKRLIS----------------------EKRDEVVYYDTYESMEAMLEKEEM
AA-SMHFQREELQKLQQKARQ----------------------------------LEARR
GRVSAKKAYLRNKKEICIAKHNEKFQQRLRSEDEYRTHHTVQLKRDKLHDEEERKSAWVS
QERQKTLDRLRNFKQRYPG-QVILKSTRLRLAHAR-RRSTASPVSCEDQCDSLPGVLQVE
EKREGLDEGKAKLGSSQAADAQSLTLPEGHPSAQLEATSSLP-SGFTADLPPPVSCPLLN
TVDCKAGSVPAGPLPPPLPPTPPPPPPPPPPPPPPP----LPVGQDSAP--ETLEKG--L
PQMEGSEKRIPKSASAPSAHLFDSSQLVSARKKLRKT--AEGLQRRRVSSPMDEVLASLK
RGSFHLKKVEQRTLPPFPDEDD--SNNILAQIRKGVKLKKVQKEVLRESFTLLPD-----
--TDPLTRSIHEALRRIKEASPESE--------------DEEEALPCTDWEN--
>CafWhamm2_fl
-----MSFALEETLESDWVAVRPHVFDER--EKH-KFVFIVAWNEIEGKFAITCHNRTAQ
RQRSGS-RXQAGARGGAEPAAPAPDGARGPGSPAGRGRLEAAASGT-PGRSPGPRRSPAW
ADGGSPRSARGPRGDPMLRXAAGRGAESPHRSPGRAQSGPARRGPEGRDAAEAAPP-AAP
PAPREAPVSSVRVVSACGAVSEEIEVLEMVREDEVAPAALALSDAEQPPSGAELESPA-E
ECSWAGLFSFQDLRAVHQQLCSVNSQLEQCLPVFPEEPSG------------MWTVLFGG
-----APEMTEQEIDTLCYQLQVYLGHGLDTCGWKILSQVLFTETDD-PEEYYESLSELR
QKGYEEVLQRARKRIQELLDKHKNTESMVELLDLYQMEDEAYSSLAEATTELYQYLLQPF
RDMRELAMLRRQQIK--ISMENDYLGPRRIESLQKEDADWQRKAHMAVLSIQDLTVKYFE
ITAKAQKAVYDRMRADQKKFGKASWAAA-AERMEKLQYAVSKETLQMMRAKEICLEQRKH
ALKEEMQS--------------LQGGTEAIARLDQLEADYYDLQLQLYEVQFEILKCEEL
LLTAQLESIKRLIS----------------------EKRDEVVYYDTYESMEAMLEKEEM
AA-SVHLQREELQKLQQKARQ----------------------------------LEARR
GRVSAKKAYLRNKKEICIAKHNEKFQQRLRSEDEYRTHHTVQLKREKLHDEEERKSAWVS
QERQRTLDRLRNFKQRYPG-QVILKSTRLRLAHAR-RRSTASPVPCEEQCDSLPGALQVE
DKSEKVEEGRGKLESSQKTEAQSLAQLEDTSLAQLEATSLPL-SGVTSELPPTVSLPLLN
NIDLEPGSVTIAPLPPPLPPTPPPPPPPPPPPPPPPP---LPVAKDNSL--ETLEKG--L
PRTEGNEKRIPKSASAPSAHLFDSSQLVSARKKLKKT--AEGLQRRRVSSPMDEVLASLK
RGSFHLKKVEQRTLPPFPDEDD--SNNILAQIRKGVKLKKVQKEVLRESFTLLPD-----
--TDPLTRSIHEALRRIKEASPESE--------------DEEEALPCTDWEN--
>EqcWhamm2_fl
------------------------------------------------------------
------------------------------------------------------------
------------------------------------------------------------
-----------------------------------------LGTRKQLPTAAELESPARW
SASWPGFFSFQDLRAVHQQLCSVNSQLERACSCSPRKPRG------------MWTVLFGG
-----APEMSEQEIDTLCYQLQVYLGHGLDICGWKILSQVLFTETDD-PEEYYESLSELR
QKGYEEVLQRARKRIQELLDKHKNTESMVELLDLYQMEDEAYSSLAEATTELYQYLLQPF
RDMRELAMLRRQQIK--ISMENDYLGPRRIESLQKEDADWQRKAHMAVLSIQDLTVKYFE
ITAKAQKAVYDRMRADQKKFGKASWAAA-AERMEKLQYAVSKETLQMMRAKEICLEQRKH
ALKEEMQS--------------LQGGTEAIARLDQLEADYYDLQLQLYEVQFEILKCEEL
LLTAQLESIKRLIS----------------------EKRDEVVYYDTYESMEAMLEKEET
AT-SVHLQREELQKLQQKARQ----------------------------------LEARR
GRVSAKKAYLRNKKEICIAKHNEKFQQRLRSEDEYRSHHTIQLKRERLHDEEERKSAWVS
QERQRTLDRLRTFKQRYPG-QVILKSTRLRLAHAR-SSSTASPGPCEDQCDSLPGALPVE
EKREEAEERGAKLGPSQTTEPQSLPQLEDTSLAQLEATSLPL-SGLTSELPPTGSLPLLN
NIDLEPGSATIDPLPPPLPPTPPPPPPPPPPPPPPPP---LPVAKDNTL--ETLEKG--L
PRMEGNEKRIPKSASAPSAHLFDSSQLVSARKKLKKT--AEGLQRRRVSSPMDEVLASLK
RGSFHLKKVEQRTLPPFPDEDD--SNNILAQIRKGVKLKKVQKEVLRESFTLLPD-----
--TDPLTRSIHEALRRIKEASPESE--------------DEEEAVPCTDWEN--
>MamWhamm2_fl
-----MSFSLEETLESDWVAVRPHVFDER--EKH-KFVFIVAWNEIEGKFAITCHNRTAQ
RQRSGS-REQAGARGGAEAGGAASDGSRGPGSPAGRGRPEATASAT-LVRSPGPRRSSAW
AEGGSPRSTGSLLGDPRLRSPGSKGAESRLRSPVRAKPIPVQRVSEANDAAGAAAAAAAR
PAPKEAPVSSVRIVSASGTVSEEIEVLEMVKEDE---APLALSDAEQPLPAAELESPA-E
ECSWAGLFSFQDLRAVHQQLCSVNSQLESCLPVFPEEPSG------------MWTVLFGG
-----APEMTEQEIDSLCYQLQVYLGHGLDTCGWKILSQVLFTETDD-PEEYYESLSELR
QKGYEEVLQRARKRIQELLDKHKNTESMVELLDLYQMEDEAYSSLAEATTELYQYLLQPF
RDMRELLNFLFFSLK--ISMENDYLGPRRIESLQKEDADWQRKAHMAVLSIQDLTVKYFE
ITAKAQKAVYDRMRADQKKFGKASWAAA-AERMEKLQYAVSKETLQMMRAKEICLEQRKH
ALKEEMQS--------------LRGGTEAIARLDQLEADYYDLQLQLYEVQFEILKCEEL
LLTAQLESIKRLIS----------------------EKRDEVVYYDTYESMEAMLEKEEM
AA-SAYLQREELQKLQQKARQ----------------------------------LEARR
GRVSAKKSYLRNKKEICIAKHNEKIQQRTRIEDEYRTHHTVQLKREKLHDEEERKSAWVS
QERQRTLDRLRTFKQ---------------------------------------------
----------------------SLVQLEDTSLTQLEATSLPL-SGVTSELPPPVSLPLLN
N-NLEPCSVTINPLPPPLPPTPPPPPPPPPPPPPPPP---LPVAKDTSP--ETLEKD--L
RRKEGNEKRIPKSASAPSAHLFDSSQLVSARKKLRKT--AEGLQRRRVSSPMDEVLASLK
RGSFHLKKVEQRTLPPFPDEDD--SNNILAQIRKGVKLKKVQKDVLRESFTLLPD-----
--TDPLTRSIHEALRRIKEASPESE--------------DEEEALPCTDWEN--
>HsWhamm2_fl
-----MSFALEETLESDWVAVRPHVFDER--EKH-KFVFIVAWNEIEGKFAITCHNRTAQ
RQRSGS-REQAGARGGAEAGGAASDGSRGPGSPAGRGRPEATASAT-LVRSPGPRRSSAW
AEGGSPRSTRSLLGDPRLRSPGSKGAESRLRSPVRAKPIPGQKTSEADDAAGAAAA-AAR
PAPREAQVSSVRIVSASGTVSEEIEVLEMVKEDE---APLALSDAEQPPPATELESPA-E
ECSWAGLFSFQDLRAVHQQLCSVNSQLEPCLPVFPEEPSG------------MWTVLFGG
-----APEMTEQEIDTLCYQLQVYLGHGLDTCGWKILSQVLFTETDD-PEEYYESLSELR
QKGYEEVLQRARKRIQELLDKHKNTESMVELLDLYQMEDEAYSSLAEATTELYQYLLQPF
RDMRELAMLRRQQIK--ISMENDYLGPRRIESLQKEDADWQRKAHMAVLSIQDLTVKYFE
ITAKAQKAVYDRMRADQKKFGKASWAAA-AERMEKLQYAVSKETLQMMRAKEICLEQRKH
ALKEEMQS--------------LRGGTEAIARLDQLEADYYDLQLQLYEVQFEILKCEEL
LLTAQLESIKRLIS----------------------EKRDEVVYYDTYESMEAMLEKEEM
AA-SAYLQREELQKLQQKARQ----------------------------------LEARR
GRVSAKKSYLRNKKEICIAKHNEKIQQRTRIEDEYRTHHTVQLKREKLHDEEERKSAWVS
QERQRTLDRLRTFKQRYPG-QVILKSTRLRLAHAR-RKGAASPVLQEDHCDSLPSVLQVE
EKTEEVGEGRVKRGPSQTTEPQSLVQLEDTSLTQLEATSLPL-SGVTSELPPTISLPLLN
N-NLEPCSVTINPLPSPLPPTPPPPPPPPPPPPPPP----LPVAKDSGP--ETLEKD--L
PRKEGNEKRIPKSASAPSAHLFDSSQLVSARKKLRKT--AEGLQRRRVSSPMDEVLASLK
RGSFHLKKVEQRTLPPFPDEDD--SNNILAQIRKGVKLKKVQKDVLRESFTLLPD-----
--TDPLTRSIHEALRRIKEASPESE--------------DEEEALPCTDWEN--
>OtgWhamm2_fl
-----MSFALEETLESDWVAVRPHVFDER--EKH-KFVFIVAWNEIEGKFAITCHNRTAQ
RQRSGS-REQAGARGGGEAGGAASDGSRGPGSPAGKGRPEAAASAT-PVRSPGPRRSPAW
EEGGSPRSPRSLRGDPLLRTPGGRAADSSLRSPVRAKPSPVRRTSEARDXXXXAAA-AAR
PVPRDAPVSSVRVVSASGAISEEIEVLEMVREDE---APVALADAEQPPPAAELESPA-E
ECSWAGLFSFQDLRAVHQQLCSVNSQLEPCLPVFPEEPSG------------MWTVLFGG
-----APEMTEQEIDTLCYQLQVYLGHGLDTCGWKILSQVLFTETDD-PEEYYESLSELR
QKGYEEVLQRARKRIQELLDQHKNTESMVELLDLYQMEDEAYSSLAEATTELYQYLLQPF
RDMRELAMLRRQQIK--ISMENDYLGPRRIESLQKEDADWQRKAHMAVLSIQDLTVKYFE
ITAKAQKAVYDRMRADQKKFGKASWAAA-AERMEKLQYAVSKETLQMMRAKEICLEQRKH
ALKEEMQS--------------LQGGTEAIARLDQLEADYYDLQLQLYEVQFEILKCEEL
LLTAQLESIKRLIS----------------------EKRDEVVYYDTYESMEAMLEKEEM
AA-SVYLQREELQKLQQKARQ----------------------------------LEARR
GRVSAKKAYLRNKKEICIAKHNEKFQQRTRSEDEYRSHHTVQLKREKLHDEEERKSAWVS
QERQRTLDRLRTFKQRYPG-QVILKSTRLRLAHAR-RKSTASPVPREDHCDSLPGVLKVE
EKTNEAGEGRGKLGPPEMTKPQSLAQLEDTSLAQLEATSLPL-SGVTSELPPAVSLPLVN
N-NLEPCSVTIDPLPPPPPPTPPPPPPPPPPPPPPP----LPVIKDNAP--ETLEKD--L
PRKEGTEKRIPKSASAPSAHLFDSSQLVSARKKLRKT--AEGLQRRRVSSPMDEVLASLK
RGSFHLKKVEQRTLPPFPDEDD--SNNILAQIRKGVKLKKVQKEALRESFTLLPD-----
--TDPLTRSIHEALRRIKEASPESE--------------DEEEALPCTDWEN--
>MylWhamm2_fl
-----MSFALEETLESDWVAVRPHVFDER--EKH-KXVFIVAXNEIEGKFAITCHNRTAQ
RQRSGS-REPAGTRGGAESCAAASDGTRGPGSPAGKGRPEATASAT-PGRSPGPRRSPAW
AESGSPRSTRNLRGDSLLRSSAAKGAESPLRSPVRAKPTPARKGSEGRDVAGAAAA-AVP
PAPKEVPVSSVRVVSACGAVSEEIEVLEMVREDEAAPASLAISDPE--SPATELESAA-E
ECSWAGLFSFQDLRAVHQQLCSVNSQLEPCLPVFPEEPSG------------MWTVLFGG
-----APEMTEQEIDTLCYQLQVYLGHGLDTCGWKILSQVLFTETDD-PEEYYESLSELR
QKGYEEVLQRARKRIQELLDKHKNTESMVELLNLYQMEDEAYSSLAEATTELYQYLLQPF
RDMRELAMLRRQQIK--ISMENDYLGPRRIESLQKEDADWQRKAHMAVLSIQDLTVKYFE
ITAKAQKAVYDRMRADQKKFGKASWAAA-AERMEKLQYAVSKETLQMMRAKEICLEQRKH
ALKEEMQS--------------LQGGTEAIARLDQLEADYYDLQLQLYEVQFEILKCEEL
LLTAQLESIKRLIS----------------------EKRDEVVYYDTYESMEAMLEKEEM
AA-SVHLQREELHKLQQKARQ----------------------------------LEARR
GRVSAKKAYLRNKKEICIAKHNEKFHQHLQSEENYRTHHTVQLKREKLHDEEERKSAWVS
QERQRTLDRLRTFKQRYPG-QVIFKSSRLRLAHAR--KSAASPVPCEDQCNSMPGALQIE
EKSEEVQKGRGKLGSSQTAEAQSLIQLEDTSLVQLEATSLPL-SGVTSELCPTVSLSLLN
NIDLEPGSITTDPLPPPLPPTPPPPPPPPPPPPPPPP---LPVAK-DIP--ETLEKG--L
PRVEGNEKRIPKSASAPSAHLFDSSQLVSARKKLKKT--AEGLQRRRVSSPMDEVLASLK
RGSFHLKKVEQRTLPPFPDEDD--SNNILAQIRKGVKLKKVQKEVLRESFTLLPD-----
--TDPLTRSIHEALRRIKEASPESE--------------DEEEALPCTEWEN--
>CajWhamm2_fl
-----MSFALEETLESDWVAVRPHVFEER--EKH-KFVFIVAWNEIEGKFAITCHNRTAQ
RQRSGS-REQTGARVGAEASTAESDGSRGPSSPAGRGRPEATAFAP-LVRSPGTRRSPAL
AEGGSPRSTRNLLGDPRLRSPGSKGAESRLRSPVRAKPSPVLRTSEATDATEAATA-AAR
PAPREAPVSSVRIVSASGTVSEEIEVLEMVKEDE---APLALSEAEQQPPATELESPA-E
ECSWAGLFSFQDLRAVHQQLCSVNSQLEPCLPVFPEEPSG------------MWTVLFGG
-----APEMTEQEIDTLCYQLQVYLGHGLDTCGWKILSQVLFTETDD-PEEYYESLSELR
QKGYEEVLQRARKRIQELLDKHKNTESMVELLDLYQLEDEAYSSLAEATTELYQYLLQPF
RDMRELAMLRRQQIK--ISMENDYLGPRRIESLQKEDADWQRKAHMAVLSIQDLTVKYFE
ITAKAQKAVYDRMRADQKKFGKASWAAA-AERLEKLQYAVSKETLQMMRAKEICLEQRKH
ALKEEMQS--------------LQGGTEAIARLDQLEADYYDLQLQLYEVQFEILKCEEL
LLTAQLESIKRLIS----------------------EKRDEVVYYDTYESMEAMLEKEEM
AA-SAYLQREELQKLQQKARQ----------------------------------LEARR
GRVSAKKSYLRNKKEICIAKHNEKIQQRTRIEDEYRTHHAVQLKREKLHDEEERKSAWVS
QERQRTLDRLRTFKQRYPG-QVILKTTKLLLSHGR-NSGAASPVPREDQCDSLPSVLQAE
KKTEEVGEGRVKSGPSQTAEPQSLVQLEDTSLTQLETTSLPL-SGVTSQLPPPVSLPLLN
N-NLEPCSVTISPLPPPLPPTPPPPPPPPPPPPPPP----LPVAKDNGP--ETLETD--L
PRKEGNEKRIPKSASAPSAHLFDSSQLVSARKKLRKT--AEGLQRRRVSSPMDEVLASLK
RGSFHLKKVEQRTLPPFPDEDD--SNNILAQIRKGVKLKKVQKDVLRESFTLLPD-----
--TDPLTRSIHEVLRRIKEASPESE--------------DEEEALPCTDWEN--
>PnaWhamm2_fl
-----MSFALEETLESDWVAVRPHVFDER--EKH-KFVFIVAWNEIEXKFAITCHNRTAQ
RQKXGSPGSKAGARGGAEAGGAASDGSRGPGSPAGRGRPEATASAT-LVRSPGPRRSSAW
AEGGSPRSTRSLSGXPRLRSPXSKGAESRLXSPVRAKPIPGXKASEADDAAGAXAA-AAR
PAPREAQVSSVRIVXASGTVSEEIEVLEMVKEDE---APLALSDAEQPPPAAELESPA-X
XCSWAXLFSFQDXRAVHQQLCSVNSQLEPCLPVFPEEPSG------------MWSXLFGG
-----APXMTEQEIDTLCYQLQVYLGHGLDTCGWKILSQVLFTETDD-PEXYYESLSXLR
QKGXEEVLQRXRKRIQELLDKHKNTESMVELLDLYQMEDEAYSSLAEATTELYQYLLQPF
RDMRELAMLRRQQIK--ISMENDYLGPRRIESLQKEDADWQRKAHMAVLSIQDLTVKYFE
ITAKAQKAVYDRMRADQKKFGKASWAAA-AERMEKLQYAVSKETLQMMRAKEICLEQRKH
ALKEEMQS--------------LRGGTEAIARLDQLEADYYDLQLQLYEVQFEILKCEEL
LLTAQLESIKRLIS----------------------EKRDEVVYYDTYESMEAMLEKEEM
AA-SAYLQREELQKLQQKARQ----------------------------------LEARR
GRVSAKKSYLRNKKEICIAKHNEKIQQRTRIEDEYRTHHTVQLKREKLHDEEERKSAWVS
QERQRTLDRLRTFKQRYPG-QVILKSTRLRLAHAR-RKGAASPVFQEDHCDSLPSVLQVE
EKTEEVGEGRVKHGPSQTTEPQSLVQLEDTSLTQLEATSLPL-SGVTCELSPPISLPLLN
N-NLEPCSVTINPLPSPLPPTPPPPPPPPPPPPPPPPP--LPVAKDSGL--ETLEKD--L
PRKEGNEKRIPKSASAPSAHLFDSSQLVSARKKLRKT--AEGLQRRR-------------
------------------------------------------------------------
------------------------------------------------------
>GggWhamm2_fl
-----MSFALEETLESDWVAVRPHVFDER--EKH-KFVFIVAWNEIEGKFAITCHNRTAQ
RQRSGS-REQAGARGGAEAGGAASDGSRGPGSPAGRGRPEATASAT-LVRSPGPRRSSAW
AEGGSPRSTCSLLGDPRLRSPGSKGAESRLRSPVRAKPIPGQKTSEADDAAGAAAA-AAR
PAPREAQVSSVRIVSASGTVSEEIEVLEMVKEDE---APLALSDAEQPPPATELESPA-E
ECSWAGLFSFQDLRAVHQQLCSVNSQLEPCLPVFPEEPSG------------MWTVLFGG
-----APEMTEQEIDTLCYQLQVYLGHGLDTCGWKILSQVLFTETDD-PEEYYESLSELR
QKGYEEVLQRARKRIQE-------------------------------------------
--------------K--ISMENDYLGPRRIESLQKEDADWQRKAHMAVLSIQDLTVKYFE
ITAKAQKAVYDRMRADQKKFGKASWAAA-AERMEKLQYAVSKETLQMMRAKEICLEQRKH
ALKEEMQS--------------LRGGTEAIARLDQLEADYYDLQLQLYEVQFEILKCEEL
LLTAQLESIKRLIS----------------------EKRDEVVYYDTYESMEAMLEKEEM
AA-SAYLQREELQKLQQKARQ----------------------------------LEARR
GRVSAKKSYLRNKKEICIAKHNEKIQQRTRIEDEYRTHHTVQLKREKLHDEEERKSAWVS
QERQRTLDRLRTFKQRYPG-QVILKSTRLRLAHAR-RKGAASPVLQEDHCDSLPSVLQVE
EKTEEVGEGRVKRGPSQTTEPQSLVQLEDTSLTQLEATSLPL-SGVTSELPPAVSLPLLN
N-NLEPCSVTINPLPPPLPPTPPPPPPPPPPPPPPP----LPVAKDSGP--ETLEKD--L
PRKEGNEKRIPKSASAPSAHLFDSSQLVSARKKLRKT--AEGLQRRRVSSPMDEVLASLK
RGSFHLKKVEQRTLPPFPDEDD--SNNILAQIRKGVKLKKVQKDVLRESFTLLPD-----
--TDPLTRSIHEALRRIKEASPESE--------------DEEEALPCTDWEN--
>PahWhamm2_fl
-----MSFSLEETLESDWVAVRPHVFDER--EKH-KFVFIVAWNEIEGKFAITCHNRTAQ
RQRSGS-REQAGARGGAEAGGAASDGSRGPGSPAGRGRPEATASAT-LVRSPGPRRSSAW
AEGGSPRSTGSLLGDPRLRSPGSKGAESRLRSPVRAKPIPVQRASEANDAAGAAATAAAR
PAPKEAPVSSVRIVSASGTVSEEIEVLEMVKEDE---APLALSDAEQPLPAAELESPA-E
ECSWAGLFSFQDLRAVHQQLCSVNSQLESCLPVFPEEPSG------------MWTVLFGG
-----APEMTEQEIDSLCYQLQVYLGHGLDTCGWKILSQVLFTETDD-PEEYYESLSELR
QKGYEEVLQRARKRIQELLDKHKNTESMVELLDLYQMEDEAYSSLAEATTELYQYLLQPF
RDMRELAMLRRQQIK--ISMENDYLGPRRIESLQKEDADWQRKAHMAVLSIQDLTVKYFE
ITAKAQKAVYDRMRADQKKFGKASWAAA-AERMEKLQYAVSKETLQMMRAKEICLEQRKH
ALKEEMQS--------------LRGGTEAIARLDQLEADYYDLQLQLYEVQFEILKCEEL
LLTAQLESIKRLIS----------------------EKRDEVVYYDTYESMEAMLEKEEM
AA-SAYLQREELQKLQQKARQ----------------------------------LEARR
GRVSAKKSYLRNKKEICIAKHNEKIQQRTRIEDEYRTHHTVQLKREKLHDEEERKSAWVS
QERQRTLDRLRTFKQRYPG-QVILKSTRLRLAHAR-RKGAASPVLREDQCDSLPSVLQVE
EKTEEVGEGRVRRGPSQTTEPQSLVQLEDTSLTQLEATSLPL-SGVTSELP---------
-------------------PPPPPPPPPPPPPPPPP----LPVAKDTSP--ETLEKD--L
PRKEGNEKRIPKSASAPSAHLFDSSQLVSARKKLRKT--AEGLQRRRVSSPMDEVLASLK
RGSFHLKKVEQRTLPPFPDEDD--SNNILAQIRKGVKLKKVQKDVLRESFTLLPD-----
--TDPLTRSIHEALRRIKEASPESE--------------DEEEALPCTDWEN--
>AimWhamm2_fl
-----MSFALEETLESDWVAVRPHVFDER--EKH-KFVFIVAWNEIEGKFAITCHNRTAQ
RQRSGS-REQAGARGGADPGASASDGTRGPGSPSGKGRPEAIASAT-LGRSPGPRRSPAW
AEGGSPRSARGLRGDPLLRCSSGKGAESPLRSPVRAKTSPVRRGSEGKDVAGAAGA-AAP
PAPREAPVSSVRVVSACGAVSEEIEVLEMVREDEVAPASLALSDAEHPPSTAELESPA-E
ECSWAGLFSFQDLRAVHQQLCSVNSQLEQCLPVFPEEPSG------------MWTVLFGG
-----APEMTEQEIDTLCYQLQVYLGHGLDTCGWKILSQVLFTETDD-PEEYYESLSELR
QKGYEEVLQRARKHIQELLDKHKNTESMVELLDLYQMEDEAYSSLAEATTELYQYLLQPF
RDMRELAMLRRQQIK--ISMENDYLGPRRIESLQKEDADWQRKAHMAVLSIQDLTVKYFE
ITAKAQKAVYDRMRADQKKFGKASWAAA-AERMEKLQYAVSKETLQMMRAKEICLEQRKH
ALKEEMQS--------------LQGGTEAIARLDQLEADYYDLQLQLYEVQFEILKCEEL
LLTAQLESIKRLIS----------------------EKRDEVVYYDTYESMEAMLEKEEM
AA-SVHLQREELQKLQQKARQ----------------------------------LEARR
GRVSAKKAYLRNKKEICIAKHNEKFQQRLRSEDEYRTHHTVQLKREKLHDEEERKSAWVS
QERQRTLDRLRTFKQRYPG-QVILKSTRLRLAHAR--SSTASPVRSEDPCDTLPGALQVQ
ETREKVEEGTGKLGSSQKTEAQ--------SLTQLEATSLPL-SGVTSGLPPTVSLPLLN
NIDLEPGSVTIAPLPPPLPPTPPXPSPP------------LPVAKDNSP--ETLEKG--L
PRTEGNEKRIPKSASAPSAHLFDSSQLVSARKKLKKT--AEGLQRRRVSSPMDEVLASLK
RGSFHLKKVEQRTLPPFPDEDD--SNNILAQIRKGVKLKKVQKEVLRESFTLLPD-----
--TDPLTRSIHEALRRIKEASPESE--------------DEEEALPCADWEN--
>PatWhamm2_fl
-----MSFALEETLESDWVAVRPHVFDER--EKH-KFVFIVAWNEIEGKFAITCHNRTAQ
RQRSGS-REQAGARGAAEAGGAASDGSRGPGSPAGRGRPEATASAT-LVRSPGPRRSSAW
AEGGSPRSTRSLLGDPRLRSPGSKGAESRLRSPVRAIPIPGQKTSEADDAAGAAAA-AAR
PAPREAQVSSVRIVSASGTVSEEIEVLEMVKEDE---APLALSDAEQPPPATELESPA-E
ECSWAGLFSFQDLRAVHQQLCSVNSQLEPCLPVFPEEPSG------------MWTVLFGG
-----APEMTEQEIDTLCYQLQVYLGHGLDTCGWKILSQVLFTETDD-PEEYYESLSELR
QKGYEEVLQRARKRIQELLDKHKNTESMVELLDLYQMEDEAYSSLAEATTELYQYLLQPF
RDMRELAMLRRQQIK--ISMENDYLGPRRIESLQKEDADWQRKAHMAVLSIQDLTVKYFE
ITAKAQKAVYDRMRADQKKFGKASWAAA-AERMEKLQYAVSKETLQMMRAKEICLEQRKH
ALKEEMQS--------------LRGGTEAIARLDQLEADYYDLQLQLYEVQFEILKCEEL
LLTAQLESIKRLIS----------------------EKRDEVVYYDTYESMEAMLEKEET
AA-SAYLQREELQKLQQKARQ----------------------------------LEARR
GRVSAKKSYLRNKKEICIAKHNEKIQQRTRIEDDYRTHHTVQLKREKLHDEEERKSAWVS
QERQRTLDRLRTFKQRYPG-QVILKSTRLRLAHAR-RKGAASPVLQEDHCDTLPSVLQVE
EKTEEVGEGRVKRGPSQTTEPQSLVQLEDTSLTQLEATSLPL-SGVTSELPPAISLPLLN
N-NLEPCSVTINPLPSPLPPTPPPPPPPPPPPPPPP----LPVAKDSGP--ETLEKD--L
PRKEGNEKRIPKSASAPSAHLFDSSQLVSARKKLRKT--AEGLQRRRVSSPMDEVLASLK
RGSFHLKKVEQRTLPPFPDEDD--SNNILAQIRKGVKLKKVQKDVLRESFTLLPD-----
--TDPLTRSIHEALRRIKEASPESE--------------DEEEALPCTDWEN--
>MdWhamm2_fl
-----MSFAVEETLESDWVAVRPHVFEER--EKH-KFVFIVAWNEIEGKFAITCHNRTAQ
RQRSGS-REPAAVRG--SAEAGPPPDSPGPRSAGGSPTSRGRGEPAAGRRSPSLRRSPAW
AEGGAARSAHPRGDAL-------LRGPAAKAGDPTRAQASPSRKALGKRDAAA-------
-PGEAPGPSSVRVVSASGGAAEEIEVLELVKEDE---AAPTLLELPEPEPPAELDSPP-E
ECSWAGLFSFQDLRAVHQQLCSVNSQLEPCLPLFPEEPSG------------MWTVLFGG
-----APEMSEQEVDSLCYQLQVYLGHALDTCGWKILSQVLFTETDD-PEEYYESLSELR
QKGYEEVLQRARRRIQELLEKHKNTESMVELLDLYQMEDEAYSSLAEATTELYQYLLQPF
RDMRELAMLRRQQIK--ISMENDYLGPRRIESLQKEDADWQRKAHMAVLSIQDLTVKYFE
ITAKAQKAVYDRMRADQKKFGKASWAAA-AERMEKLQYAVSKETLQMMRAKEICLEQKKH
ALKEEMQT--------------LQGGTEAIALLDQLEADYYDLQLQLYEVQFEILKCEEL
LLTAQLESIKRLVS----------------------EKRDEVVYYDTYESMEAMLEKEEM
AA-SLHLQREELQKLQQKARQ----------------------------------LEARR
GRVSAKKAYLRNKKGHCIATNGEKTQQLIRGRGHYKTHGWLLLKREKLQDEEERKSTWVS
QERQKTLDRLRTFKQRYPG-QVILKSTRLRLAHAR-RKSVASPASSVDQPQSLPVTLKAE
EKTEEGEQGKEMLQSLQTKEAQRLAQLEEPSLAQLEATSLPP-SGVTSELPHIAPLPLLT
DNDLTPGTVTVVPLPPPLPPSPPPPPPPPPPPPPPPP---LPTTKDGPT--EPLEKG--L
SKVEGEEKRIPKSASAPSAHFFDSSQLVSARKKLKKT--AEGLQRRRVSSPMDEVLASLK
RGSFHLKKVEQRTLPPFPDEDD--SNNILAQIRKGVKLKKVQKEVLRESFTLLPD-----
--TDPLTRSIHEALRRIKEASPESE--------------DEEESLPCTDWEN--
>AocWhamm2_fl
----MSAFALEETLEADWVAVRPQAFQER--ERD-KFAFIVAWNEVEGRFAITCHNRTAQ
RSRELRRGASSSA-----------------------------------------------
----------------------------------RRSTPASPARDQGSPGGRVAEA---P
RARSIPSRRPPPTPPPPESPVSELEVLELSHDVS--------------------PLPPGE
ECSWAGLFSFQDLRAVHQQLCSVSSELEPCLPALPEEPSG------------MWAVLFG-
-----APELSQPEMDALCAQLQVYLGHGLDTCGWKILSQVLFAETDD-PEEYYESLSELR
QKGYEEVLARARKRIQELLEKHKNTESMVELLELYQLEDEAYSSLAEATTELYQYLLQPF
RDMRELAMLRRQQIK--ISIENDYLGPRRIESLQKEDADWQRKAHMAVLSIQDLTVKYFE
ITAKAQKAVCDRMRADQKKFGKAAWAVA-VERMEKLQYAVSKETLQLMRAKEICLEQKKH
ALKEEMQS--------------LQGGTEAIAHLDQLEADYYDLQLQLYEVQFEILKCEEL
LLTAQLESIKRLIS----------------------EKRDEVVYYDTYESMEAMLEKEDM
AA-SIHLQREELQKLQQKVRQ----------------------------------LEARR
GRISAKKAYLRNKKEICIAKNSEKFLQHFQTEEESQ--HTAMFKRERLQAEEERKSSWVS
QERQKTLDRLRTFKQRYPG-QVILKSTRLRLAHAR-KKSTACSTPCADQSLSSPVTMQTE
NLGEEKL-------------IQPLLTQEPRSLGQLEDTFLPP-CGLTSEFSQTTSLP---
----MPVSNNIQPDTVQEAPLPP--PLPPPPPPPLPIK-------EEST--QCADKSTSP
IKQDSMEKPSLLNTIAPSAHFFDSSQLVSAKKKLKKTGDLEGMQRRRVSSPMDEVLASLK
RGSFHLRKVEQRNLPPFPDEDD--SNNILAQIRKGVKLKKVQKDIMRESFTILPD-----
--DDPLTRSIHEALRRIKEASPESE--------------DEEENLPCTDWEN--
>XtWhamm2_fl
-----MSFNLEDTLESDWVAVRPNVFEEK--ERR-KFVFIVAWNEVEGKFAITCHNRTAQ
RQRS--------------------------------------------------------
-------------------------------ADKAGGRSPARQQQRD-------------
----------------------------------------SPAQSPARKAREEPEEGEEE
ECSWAGLFSFQDLRAVHQQLCSVSSELEPCLPTFPEEPSG------------VWSVLFG-
-----PSELSEAEVEDLGRQLRLYLGHALDTSGWKILSQVLFADSDD-PEEYYQSLSELR
HKGYEEGLQRARKRLQELLEKHKTTEVMVDLLDLYQLEDEAYSNVVEATTELYQYLLQPF
RDMRELAMLRRQQIK--ISIENDYLGPRRIESLKKEDADWQKKAHMAVLSIQDLTVKYFE
ITARAQKAVFDRMRGDQKKFGKTAWAAA-VERVEKLQYGVAKETLQLMRAKEICLEQKKH
ALKDQMQS--------------LQGGTEAIAVLDELEADYYDHQLQLYEVQFEILKCEEL
LLTAQLESIKRQIS----------------------EKTDEVVYYDTYESMEAMLATEDM
AA-SIHIQRVELQKLQQKVRQ----------------------------------LEAKR
GRISAKKAYLRNKKEICIAKHSEKIQQRLHSDEGYR---AAQLKQEKQEDEEERKSTWVS
QERQKTLDRLRTFKQRHPG-QVVLKSTRLRFSHER-RRSTIRTTSSTDAPQSLSVSIQTQ
GLSDLGDTEV----------LQPIKTQKPETTTQLEDSSLPP-NAITSELPLMTSLPTFT
HEKLEPEISTLQPSSLPASPPPPPPPLPPPPPPPLPP-------SKQDT--DTLEIRVIH
VKKETEEKDGAKPVSGPLAQLFDSSQLLNARKTLKKTGALEGIQRRRVSSPMDEVLASLK
RGSFHLKKVEQRALPPFPDEDE--SNNILAQIRKGVKLKKVQKEALRESFTLLPD-----
--TDPLTRSIHEALRRIKEASPESE--------------DEEESLPCTDWEN--
>BrWhamm2_fl
-----MSFAMEDAIESGWVSVRPNVFEEK--EKH-KFVFIVAWNEIEGKFAVTCHNRTVQ
KRSAERDSLLEAAEG---------------------------------------------
--------------------ELAAAADTDRRTARPAHRSPGRERSGGQSSPS--------
-------------------AAAELELLDAAE---------------------DAELSARQ
DSSWAGLFSFQDLRAAHLQLCAVNADLEPCLPALPEEQTG------------VWSVLFG-
-----VPEMSARDTDALCFQLQVYLGHALDTCGWRILSQVLFPDSED-AEEYYESLSELR
QKGYEDALQRAKRRLQQLLEQQRAVERMVELLQLYSEQDEAYGELVEATTELYHYLLQPF
RDMRELAMLRRQQIK--ISLETERLGPRRVESLRREDEDWQRKAHTAVLSIQDLTVKYFE
TTARAQKVMYERMRADQRKFGKAAWGAA-VERMERLQYAVSKETLQLMRAKEICLEQRKH
GLREEMQG--------------LQGGEDAMARLDQLEALYYELQLQLYEIQFEILKNEEL
LLTAQLQSLRRQMS----------------------ERQEEVVYYDTFESPDAMKATEDP
AQ--PQTPRDDINKLQQRTRQ----------------------------------LEARR
GRITAKKAYLKNKKEICIINHTQKLQQRQAGAHGVSQQPLLQDE----EDEEEQRLSRVS
QERQRTLDRLRSFKQRYPG-QVTLKSTRLRLAFSRKKALRAEQMQTQTQPQTQAASVQTD
DAPAPLEPPS---------------AVPELCRPDSFLSLPPMGGAVAEAPPSAELTSLPP
ARELLLLDSSTSPMSPPPPPPPPPPPPPPMLEDFPPR-----------------------
-----SPPEPQSPLGPFSARFFDSSQLLNARKKLRKTASLESSQWRRASSPMDEVLASLK
RGSFHLRKAELRVLAPDPDEDD--GNNILAQIRKGVKLRKVRRQERSARAIMADS-----
--ADPLTRSIHEALRRIKEASPESE--------------SEDDTPTATDWES--
>GaWhamm2A_fl
-----MSFTMEDNLESEWVSVRPRVFDEK--ERH-KFVFIVAWNVVEGKFAITCHNRTVQ
RRTTF---LLDPLVVD------------------------------------------GA
ASLPPPGPSAAEKHTTSPK------DEVIPAGKVGPHSPSKGKTVIWD----RNALRPGG
SETPERVSPTLASWDVVTPKAIDIEVLDPVDVLPSPEDGDG------------GGGGGRE
DFSWAGLFSFQDLRAAHLQLCAVNSDLEPCLPPFPEEQSG------------VWSVLFG-
-----APGVSQRETDALCYQLQVYLGHALDTCGWKILSEVLFSESED-TEEYYESLSELR
QKGYEDALRRAKRSMQEVLDKHKATDSMVELLQVYPEEDEAYGELLEATTQLYHYLLQPF
RDMRELAMLRRQQIK--ISLETERLGPRRVEGLRKEDEEWQRKAHAAVLSIQDLTVKFFE
TTTRAQKALHERMRADQKRFGKSAWAAA-VERMERLQYAVSKETLQLMRAKEICLEQRKH
GLKEEMQS--------------LQAGEDAMLRVDQLEERYYELQLQLYDIQAEVLRCEEL
LLSAQLQSLRRQMT----------------------ERQDEVVYYDAFESPDAMKGEEDP
AA-PPPPLREDLGVLQQRTRQ----------------------------------LEARR
GRITAKKVYLKNKKEICIVNHNQKIQQR-RGSHVSPQQGGEAE-----EDDEAKSNARVS
QERQRTLDRLRSLKLCYPG-QVTLKSSRLRLSQP------PGRRRPGQQ------HATHS
AGVQTDCISDLPELSAP--------PASDACRCDG-VSLPTIQ--LVDLDSSPPFLSLPP
LSPSAPPLGAAAPLPPPPPPPPPPPPPSEDQQQGGENSPR--------------------
PARRPQCESDPLPLAAFSPRFFDSSQLQTARKKLKKTASLDSSQWRRXSSPMDEVLASLK
RGCFHLRKAELRVLAPDPD-DD--GDNILAQIRQGVRLKKVRARPEQQRSAR-SFTHS--
--ADALTRSIHEALRRIKEASPESE--------------SEDEGLPCTDWEN--
>OrnWhamm2A_fl
-----MSFIMEDNLESGWVSVRPKVFDEK--ERH-KFVFIVAWNDVEGKFAITCHNRTVQ
RRSTL---LDVDCSPN--------------------------------------------
AGLPATGACVAEKHTKSP--VTAKKDGVCQVGKVRPHSVPKGKAATN-ANADRKTLKAGS
SKSYECVSHTLGSWDVVTPKITDMEILEPVDVMLSPDDADPG----------DIEASNRE
DFSWAGLFSFQELRAAHLQLCAVNSDLEPCLPSFPEEQSG------------VWTVLFG-
-----PPGMSQRETDALCYQLQVYLGHALDTCGWKILSQVLFSESDD-TEEYYESLSELR
QKGYEDALERAKRRMQEVLDKHKAMDSMVELLQVYPEEDEAYGELLEATTQLYHYLLQPF
RDMRELAMLRRQQIK--ISLETERLGPRRVESLRKEDEEWQKKAHAAVLSIQDLTVKFFE
TTTRAQKALYERMRADQRKFGKSAWTAA-VERMERLQFAVSKETLQLMRAKEICLEQRKY
GLKEEMQS--------------LQGGEDAMLRLDQLEALYYELQLQLYDIQAEVLRCEEL
LLTAQLQSLRRQMT----------------------ERQDEVVYYDTFESPDAMKGVEDP
TTPPSPLREDELCVLQQRTRQ----------------------------------LEARR
GRITAKKVYLKNKKEICIINHNQKIQQR-QGSHTDSKSLQELL-QQGDEDDEAKRNARVS
QERQRTLDRLRSLKQRYPG-QVTLKSSRLRLSQT------HSRRRAGQQ------PSTQA
AGVQTDCISDLPELSAP--------LPPDACGCDS-VSLPVVD--LQGLTPSPPFLSLPP
LSAT----PSNFSLGPPPPPPPPPPPPPPPPPLPTSEDDQQKNLTAVPLQ----------
-HQKGESDSTSLPLAPFSPRFFDSSQLLTARKKLRKTASLDSTQWRRASSPMDEVLASLK
RGSFHLRKAELRVLGPDPD-DD--SNNILAQIRQGVRLRKVRTRPEQQRHPK-SFPHS--
--ADALTRSIHEALRRIKEASPESE--------------SEDEGLPCTDWEN--
>TarWhamm2A_fl
-----MSFTMEDNVESGWVSVRPKVFDEK--ERH-KFVFIVAWNDIEGKFAITSHNRTVQ
RRSTF----LEPLIDD--------------------------------------------
---APSGASVAEKHAKSP-------VITTKDARVRPHSSPTGKSATTT-------AKAGV
TKTTECVSHTFGSWDIVSPKVLDLEILDPVDFQLSPEDEPG-----------DSENSSRE
DFSWAGLFSVQDLRAAHLQLCAVNSDLEPCLPSFPEEQSG------------VWTVLFG-
-----APGVSQRETEALCYQLQVYLGHALDTCGWKILSQVLFSEGDD-TEEYYESLSELR
QNGYEDAQERAKRRLQEVLDRHKAMDNMVELLQVYTQEDEAYGELLEATTQLYHYLLQPF
RDMREVAMLHRQQIK--ISLETERLGPRRVEGLRKEDEEWQKKAHAAVLSIQDLTVKFFE
ATTRAQKALYERMRADQKKFGKSTWAAA-VERIEQLQYAVSKETLQLMRAKEICLEQKKH
ALKEEMQS--------------LKGGEDAMLRLDQMEALYYKLQLQLYDIQAEVLQCEEL
LLTAQLQSLRRQMT----------------------EHQDEVVYYDAFESPDAMKGEEDP
PTPPSPLRDEELSILQLRTRQ----------------------------------LEARR
GRITAKKVYLKNKKEICIINHNQKIQQR-EGSHDDSSSLETAL--QGGDEDEAKTNVSVS
QERQRTLEKLRSLRQRYPG-QVTLKSSRLRLNQP------QSRRRTGQQ------PSTQA
ASVQTDCISDLPELSAP--------PPASDTCEI--LSLPTIQ--LDQLDASSPFFSLPP
LSAP----HSVSFAPPPPPPPPPPPPPPP-PMSLPPLEDRQSEEESGT----------PV
RQVSRETETSSLPLAPFSPRYFDSSQLQTARKKLRKTASLDSSQWRRASSPMDEVLASLK
RGSFHLRKAELRVLAPDP-DDD--TNNILAQIRQGVRLKKVRTRPEQQRHAK-TFPHS--
--SDPLTRSIHEALRRIKEASPESE--------------SEDEGLPCTDWES--
>TnWhamm2A_fl
------------------------------------------------------------
------------------------------------------------------------
-----------------------------------------------------APCGAIP
KPTKVGVSHTLGSWDIVSPKVLDLEILDAVDFQLSPDEEPS----------EAESSSGRE
DFSWAGLFSVQELRAAHLQLCAVNSDLDPCLPSFPEEQSG------------VWTVLFG-
-----APGVSQRETEALCYQLQVYLGHALDTCGWKILSQVLFSEGDD-TEDYYESLGELR
QKGYEDAQERAKRRLQE-------------------------------------------
-----------------ISLETERLGPRRVEGLKKEDEEWQKKAHAAVLAIQDLTVRFFE
ATTRAQKALYERMRADQKKFGKSSWAAA-VERMERLQYAVSKETLQLMRAKEICLEQKKH
ALKEEMQG--------------LQGGEDAMLRLDQMETLYYKLQLQLYDIQAEVLQCEEL
LLTAQLQSLRRQMT----------------------EHQDDVVYYDAFESPDAMKSGEDP
PTPPSPLRDEELSTLQLRTRQ----------------------------------LEARR
GRITAKKVYLKNKKEICIINRNQKIQQR-QGSHDDSGSLETTS---QREDDEAKRNVSMS
QERQRTLEKLRSLRQRYPG-QVTLKSSRLRLNPP------QGRRRT-EQ------PSTQA
ASVQTDCISDLPELWAPP-------PPASDACEV--VSLPAIQ--LHALDASAPFLSLPP
LSAP----QSMTFAPPPPPPPPPPPPPPPPPMSLSPSEERQSEEKEPAT---------PA
GQVSRETETSSLPLAPFSPRFFDSSQLQTARKKLRKTASLDSSQWRRASSPMDEVLASLK
RGSFHLRKAELRVLAPDP-DDD--TNNILAQIRQGVRLKKVRTRPEQQRLAR-TFPHS--
--ADPLTRXIHEALRRIKEASPESE--------------SEDEGLPCTDWES--
>SasWhamm2_fl
-----MSFMMEDSVESDWVAVRPNVFDEK--ERH-KFIFIVAWNEIEGKFAITCHNRTVQ
KRTAFRDSLLETVECD------------------------------------------LV
SPVTVKLAPEADKHKTPLKSPTKRKDDFSTLVKVRSNVSPKEKKTTKSPIRERTAAVGAS
SRPAESVIKTLGSWDIVSCKVTDIEVLEPADVPSLPRSPDDGD--------GEESDSSRE
GYSWAGLFSFQDVRAVHVQLCAVNSDLEPCLPPFPEEPVG------------MWTVLFG-
-----APEVSQRETDALCYQLQVYLGHALDTCGWKILAQVLFTESDD-SEEYYESLSELR
QKGYEDALQRAKKRLQE-------------------------------------------
------------------------------------------------------------
------------------------------------------------------------
------------------------------------------------------------
------------------------------------------------------------
------------------------------------------------------------
------------------------------------QQRGEEQ-----EEEEERSNARMS
LDRSRTLDRLRSFKQRFPG-QVTLKSSRLRMSHG------HSRRKTSSPLSPAGRPETLV
ASVQTDSV-DLPELSAP--------PSDACGHQS--VSLPLLG----GATGPLSAPSLPP
LSAIPSSAPPPP------------------------------------------------
-------------------------QLQTARKKLKKTASLDSSQWRRASSPMDEVLNSLK
RGSFHLRKAELRVLAPDPDDDE--SNNILAQIRQGVRLRKVRTRPDQQRHPKGSFPHS--
--ADALTRSIHEALRRIKEASPESE--------------SEDEGLPCTDWDSDL
>PipWhamm2_fl
-----MSFAMEDALESGWVSVKPNVFEEK--EKH-KFVFIVAWNEIEGKFAVTCHDRTVQ
KRSALLEEAE--------------------------------------------------
------------------------------------------------------------
------------------------------------------RARGPVDAEFDAELDARE
DFSWAGLFSFQDMRSVHLQLCSVNSDLDPCLPAFPEERS-------------VWTHLFG-
-----APEMRTRDTDALCFQLQVYLGHALDTCGWKILSQVLFPDSDD-SEEYYESLSELR
QKGYEDALQR--------------------------------------------------
------------------------------------------------------------
------------------------------------------------------------
------------------------------------------------------------
------------------------------------------------------------
------------------------------------------------------------
------------------------------------------------------------
------------------------------------------------------------
------------------------------------------------------------
------------------------------------------------------------
------------------------------------------------------------
------------------------------------------------------------
------------------------------------------------------
>GaWhamm2B_fl
-----MSFAMEDHVESGWVAVRPNAFEER--ERH-KFVFIVAWNEVEGKFAVTCHNRTAQ
RRSFGRDAPGQETGLDG-----DKTKCPECPVGAS-------------------------
--------------------GGRGATRAAVSCG----------------CSPQQSELCAE
TKLSP----------------FQVLSFP------------------------SLDSLGPE
DYSWAGLFSFQDLRAAHRQLCSVNSDLEPCLPGFPEQPAG------------AWTVLFG-
-----SARVPETETDELCCRLQAYLGHALDACGWKILSQVLFTENDD-PDEYYESLSELR
HCGYEAALRRATRHLQQLLEKHKTMDSMVELLELYKEEDEAYGGVLDSSTQLYQYLLQPF
RDMRELAMLRRQQIK--ISMENDYLGPRRIEALKKEDLDWEKKAQEAVLNIQEFTIKYFE
ITAKAQKGVYERMKVDQRKFGKSSWTAA-VERMEELRYSVAKETLQLQRAREICLEQRKR
TLREEMQS--------------LCSSKDAMALLDHMETQYYERQLQLYDIQGEILQCEEL
LLSAQLDSIRRQMS----------------------EFQDEVVYYDTFESADDIREDN--
-----TSEREELHRLQVSARQ----------------------------------LEARR
GRITTKRSYLKNKREICISNHTKK-QQTGQTIH--KDSTSYQLKNID-EEDEEKKNSRVS
QERQRTLDRLRTFKQRYPG-QVTLKPIRQRVAHTRRRERGRS--------METSSASERE
ERVDGVRARDPPLCLSTSVQTDPS--STLTTQPVTVLTASLPPL--PVPSPADYSCSPCS
LSS--LLAYSMSPPPPPPPPPPPP---------------IKDELLPSGSP-ERHGQK--L
EGKNAAEELSISPLGPFIPRFFDSSQLLSARKKLRRIP-ELDSHSRRESSPMDEVLASLK
RGSFHLKKVDQRSLPASADDDD--PNSILAQIRKGVKLRRVPRKE-RNDFGELPTS----
--TDPLTRSIHEALRRIKEASPESD------------SDDDDDGLAAHDWDSWG
>OrnWhamm2B_fl
-----MSFTMEDNLESGWVAVRPNAFEEK--EKH-KFVFIVAWNEVEGKFAITCHNRTVQ
RRSFGRDPPADVTGLDG-----DKTKWPESPVRDKAS-----------------------
------------------SKGASEAKA----------------------CSPKTKSLSKH
SPVKIQTATKPATSRVSP--DTDALQSLREDQLSP---------SLDCLDLEELDSLSRE
DCSWAGLFSFQDLRAIHQQLCSVNSVLEPCLPVFPEEPAG------------MWTVLFG-
-----PAEVSETEMDELCFNLQVYLGHALDTCGWKILSQVLFTENDD-PDEYYESLSELR
QSGYEEALSRANKHLQELLEKHKTMDSMVELLELYEEEDQAYGGLLEASTQLYQYLLQPF
RDMRELAMLRRQQIK--ISMENDYLGPRRIEALKREDSDWQKKAQEAVLNIQEFTVKYFE
ITARAQKGVYERMKLDQRKFGKSSWTAA-VERMERLRYSVAKETLQLQRAREICLEQRKH
TLREEMQS--------------LCSSEDAMALLDHMETQYYELQLQLYDIQAEILQCEEL
LLTAQLDSIRRQMT----------------------ERQDEVVYYDTFESADDITEDD--
-----TAEREELRRLQVSARQ----------------------------------LEARR
GRITAKRSYLRNKREICVSNHTQK-QQRRQILQ-KDPTSQVE-LKNEEEEDEKRKSSRVS
QERQRTLDRLRTFKQRYPG-QVILKSTRLRAAHSTRRERRSV-------EMSSLSERDEC
ADSVCVQKQGQPLCLSTSVQTDPSPSSTLTTQPTTAHTALLPPL--PVPSPADSSCSPCS
LSS--LLASPISPPPPPPPPPPPP---------------TREELSPSGSP-GRRGQK--A
EGKSASEELALSPLGPFIPRFFDSSQLVSARKKLRKTP-EFDVHSRKVSSPMDEVLASLK
RGSFHLRKVDQRSLPPAKGDDD--PNSILAQIRKGVKLRRVPCRE-RKDQGELPPS----
--TDPLTRSIHEALRRIKEASPESD--------------SDDDGLAAHDWES--
>TarWhamm2B_fl
-----MSFAMEDNLELGWVAVRPNAFEEK--ERH-KFVFIVAWNEVEGKFAITCHNRTVQ
RRSLVREPLVLDV---------DKTKCPDSPIRDKVS-----------------------
------------------KSPGRGVRDAETKG-----------------CSSSIKSASA-
---TSKKPSKSPASPLSP--DIEVLKPLSDDQPSP---------SLDSLDLEELDSLSRE
DCSWAGLFSFQDLRAVHQQLCSVNSDLEPCLPAFPEEPAG------------MWTVLFG-
-----PAEVTETEMDELCHRLQVYLGHALDTCSWKILSQVLFTENDD-PDEYYESLSELR
QSGHEEALNRATWHLHELLEKHKTTDSMVELLQLYEEEDQAYGGLLEASTQLYQYLLQPF
RDMRELAMLRRQQIK--ISLENDYLGPRRIETLKKEDFDWQKKAQEAVLNIQEFTVKYFE
ITAKAQKGVYERMKVDQRKFGKSSWTAA-VERMERLRYSVAKETLQLQRAREICLDQRKH
ALREQMQS--------------LCSSEDAMALLDLMESQYYELQLQLYDIQAEILQCEEL
LLAAQLDSIHRQIL----------------------ERQDEVVYYDTFESADYITEED--
-----AEEREELRRLQAGARQ----------------------------------LEARR
GRIIAKRSYLRNKKEVCVSNHTQK-EQKRQSVH-QGSISQQLLQMKNEEEDEARKNSRVS
QERQRTLDRLRTFKQRYPG-QVILKSTRLRSSHTRRRDHGRS--------VQIGGATEDC
VDAARVQLQGPPLCLSTSVQTEPS--TTLTTQPVTSRAASLPPL--PVPSPADSSCSPCS
LSS--LLGSPISPPPPPPPPPPLP---------------IKEDVSPATKP-PQWGKK--G
ERKNASGDVPLSPLGPFIPRFFDSSQLVSARKKLRKTP-EFDSSSRRVSSPMDEVLASLK
RGSFHLRKVEQRALPPAKGDDD--PNSILVQIRKGVKLRRVPRKE-KKDHADLLTS----
--ADALTRSIHEALRRIKEASPESD--------------SEDEGPAGPDWDS--
>TnWhamm2B_fl
-----MSFTMEDHLESGWVAVRPNAFEEK--ERH-KFVFIVAWNEVEGKFAITCHNRTVQ
RRSFXREPLAPSLDV-------DKTKCPGSPIGGKGS-----------------------
-------------------SPGRGARDAETGG-----------------CSPSIKSASAA
MSSPGKKQSKPRDSPLGP--DAETLEASGHEQPPS----------LDGLDLEEVAGVSRE
DCSWAGLFSFQDLRAIHQQLCSVNSALEPCLPAFPEEPAG------------MWTVLFG-
-----PAEVPETEMDDLCRSLQLYLGHALDTCGWKILSQVLFTENDD-PDEYYESLSELR
QSGHEENLNRATERLQELLEKHKTVDSMVELLRLYEEEDRAYGGLLEASTRLYQYLLQPF
RDMRELAMLRRQQIK--ISLENDYLGPRRVETLKKEDFDWQKKAQEAVLNIQEFTVKYFE
ITAKAQRGVYERMKVDQRKFGKSSWTAA-VERMERLRYSVAKETLQLQRAREICLDQRKH
ALREQMQS--------------LCSGEDAMVLLDLMESQYYELQLQLYDIQAEILQCEEL
LLTAQLASVHRQMT----------------------DRQDEVVYYDAFESADDITVDDS-
------AEREELLRLQASARQ----------------------------------LEARR
GRVVAKRSYLRNKREVCVSNHTQK-QQKQGSAS--PQLP----QLRNEEEDEAVKNSRVS
QERQRTLDRLRTFKQRYPG-QVILKSTRLRSTHTRXRDQGRG--------AERAGVTEEC
VEPL----GVQPLCLSTSVQTEPS--STLTTQPLPSRAASLPPL--PVPSPADSSCSPCS
LTS--LLGSPLSPPPPPPPPPPPPLP-------------VKEDASPTTAP-AQWGRR--A
ERTNAAEDVPLSPLGPFIPRFFDSSQLVSARQKLRKTP-EFDPNSRRVSSPMDEVLASLK
RGSFHLRKVEQRSPRPARGEDD--PNSILVQIRKGVKLRRVPRKEKKAQAHPAS------
--ADPLTRSIHEALRRIKEVSPESD--------------SEDEGMAGPDWDS--
>BfWhamm__fl
-------MEQPDSLEG-WIAIKETPFEDP--DARTRLKFLVGWNNAENKLAITCHNVAKC
KKRSADD-----------------------------------------------------
------------------------------------------------------------
------------------------------------------------------------
DRSWAGMFSFRDIRHAHQQMSLVYPQLDPYLPVMPEEMST------------LWGYLNYY
MG---TYNDDTDVSETVVSDVETYLKVALDVCGKKLVVDTLFMEDSS-TDAYFENLNDLK
RRGYEDAVSRAADHLKEVLSLRAGSINMLDMLGVYELEDTAVEDLLMATVEHFHYNLQPF
LDVREVAYIKRQELQ--DLVQDPDIGEGRRTQYVKEYNEWQSQYETATEAILQLQIKYFS
ECVDISTGMKERMLADKQKFGKATWDLHGSSRLNRIEERVSGDTLQMLRAKEKHFQTQRR
KIKQEMAF--------------LEEGTNLKVELEKLEQKYYSIQIKLYDVQLKIMEEEEV
LCKKQLGVIQKELQ----------------------EDLEDVDMPQYN------------
------------SRADPRVTQ----------------------------------LKMSL
NKIFRKRAFIRNNKKMLVRQKQDEEDAKRQQQDEVTRHHAIQMRREQQKQEEESRKDWRD
SERQKALDRLKNYKKKYPS-PVTIKPPRYQAPRQRKRTGSQPKETVQSTRKKSPSSKSGL
ANVAASKSSN-----------------------------------KSTDGSSMVTPPAPP
PPPPYPPPGCTLPPPPPPPPPPGPTLSLPP------------------------------
----------PPPPPPPPGFQTPLAGNGQPPKPRPRKNSDKTKQEQQTLGSIDPKDIVAA
RQHLKKPPEETRSGNIQGGGDP--MTNILAQLKLGIKLKPVKQSEESAPHPNVTS-----
-LSDNNARLLMETLDRIKQRTETLS-------------DDEDGNDDMDEWETNS
>StpWhamm__fl
-------MERQVSSDD-WVAIQPDPFQTASEAKSSHLRFKVAWNEQLHKVAIVCHEAEQR
AIRRTLNTGPPGKK----------------------------------------------
------------------------------------------------------------
----------------------------------------PSNPDKDVGISKDRPSLNGT
KEGWTTLMSIQELQYAHEQMCLVKPELYEYPPSLPFDPRG------------IWSWVYS-
----------LEIPDDFDEQLVRYLDTAAEIAGKKLVTDTLFNSHVG-IEGYVESYGKLK
QDAYEGDVAKWEEQLRTSHKKHFLVKKMKDMMELYEKEDGILGDLASAQAELFNLYLQPY
LDLRELAFDHLLNLQ--ERLEDESMSTKGREKCTMEYSEWQEHYVESIDAINKLRINYFQ
ECMKTTKAVVTQMTSDSKKFGKASWEMGGEERLSNLQQTLSQDTLQLLQAKRDKYKHELG
KIKQDLAC--------------LDEGAGFQREVERLQGKAFELQMKLFETQLSILQDQES
QCSRQLKQLQAEIQ----------------------EAEDDVMFYDAVEKVEDLDSDIFA
EE-EGPVREEESRTLEEKYTRSKV-------------------------------LRSRL
ARISKRKAQLRNNKQLCKNQNNEKSAGSRKMEVDHEMHHKIQMKRDQQAAIGQKKKDFFN
AERQKTMERLKNYNMKYPS-PKTIKPHQFKKHKEDKTKTRSSSSVSTDSKMSKSKLGSRV
KSTKPG---------------------------------SPKSNETSPSKSPESSXSAPP
PPPYPPPAGSSVSAPPPPSPPPAAHP----------------------------------
-------------------------GTGPEFPGRPTRPPTRPPTRPAPPTGINLDSILSA
RQRLQKRTSSDEDGAHKTDKDP--MMGMLHLIRQGVKLRQVEGNGDAQK-----------
-QTQWENSELFNAISKLRSQVETVE-----------------TCDSDDDFL---
>PlWhamm__fl
-------MDSQVSSED-WVAIQPDPFQ-SSENKATHLRFKATWNEQLHKVAIICHEEEQK
VIRRTLNAGPSGKKPQGK------------------------------------------
------------------------------------------------------------
----------------------------------------PVKDIKDEGATKDRPSLNGT
KDGWTTLMSIQELQYAHDQMCLVKPELSEYPPSLPFDPRG------------IWSWVYD-
----------LEIPDDFDEQLVRYLSTASAITGKKLLIDTLFNCNVG-IEGYVECYGKLR
QDSYEADVAKWNDHLRASHKKHSSVKKMKEMIELYEKEDEILGDLASAQAELLVIILPP-
------------------------------------------------------------
------------------------------------------------------------
------------------------------------------------------------
------------------------------------------------------------
------------------------------------------------------------
------------------------------------------------------------
------------------------------------------------------------
------------------------------------------------------------
------------------------------------------------------------
------------------------------------------------------------
------------------------------------------------------------
------------------------------------------------------
>IsWhamm__fl
------MGERQDSLEG-WVAVREHLFDADLVAVPSSPRFCVAYNRVEAQFAVTYVEGERH
ACDGD-------------------------------------------------------
------------------------------------------------------------
------------------------------------------------------------
RCARAALFSADALRDIHRQLSLVRPALESAFPLPHSRPKS----------PRGILGLLNL
RNGDGRLLLDPSAEEVVCREMEQYLRAALEAAGKRLLFSLLFGE-----EDYLTDYEEDM
QASWLRTLDRAYGDLSEVLSLRSRSETMLELSTVYALEDQVVANVSIALAEIYNFQLGPF
LELRELAAERGTLAR--RRAEDPRLGPRVRGDARRAAEDWEARGQAANEAAQHLYQEYYR
RTVDLVGGQRNRMLEDQKKFGRSTFEMHALTRLQKLEVFVCQERLKLLGAQKGTRELQHS
KILQLLSQ---------------ESGLKCADGLKALENEVYESQLGIFDISLEMLKEEEE
MLRRQKEILDQAWHQ---------------------EELDDGIFYDAVEERDQLDE----
------DSEAESSVNLSKQDR----------------------------------LKQRL
NRLYRKRANIRNKRKACVAEHQKKVKRKEERQRHVKQHHSVQIKREETHKRLEMSRERID
SERLKTLERLREYKRKYRN-GAQYDETLVDDDASGERDASCASPTLMSDQRTTRPWSDVG
STSRSRPSGDTSPAVKAMPGTRDGRGADATPSLPPPPPPPPPPPLPPPPPPPPPPPSAMS
LPIDMKCDSQKSRRAKTLPYTSSYGNLLKCSGSFIKVKNNVTVCQAI-------------
-HEIGENWVLAKIKQFTVFLIRFDDENIETCPRLQRYLENNFLQLPCSKLNKNNSIFKIV
EVPPAILKPTSRKKEEPAKPGL--NIDLSAILSARTRLKKVPDNAEDDGESQVNGH----
-GPKDFNSVLSATLKRINMASHDPE-------------GSDEQSDANSDFD---
>LgWhamm__fl
-------MDQVDSLEG-WVAVKNNPFVDDLLPPR--LTFLVAWNGVESKIAVTCR-----
------------------------------------------------------------
------------------------------------------------------------
-------------------------------------------------SSSRTVSDKSD
DKTRFGYFSYQELKGIHEMLCLIHPSLSPHLPALPEQPVG-------------LMAYISS
-------VPVPDDVEKLCHDLTTYFNLALEICKEKLLISTLFEDPNY--DDYFESVGELR
RQGYLEQIANSEEEIKNVIFERDNCVTMQEMENVYDVEDDAVFRLNIVLAEYFNYQIQPF
LDLREVSFNKLKEAK--NNLLNPDLGERVRKENVEAIAEWQEHYEQSLDSIQDIYIKYYT
RTSQVYTDMCDRMNEDKTRFGKKAFDIVGTDRLFRIEENTCLERMQLFLNSKKWCVQERD
KVKQEIAS--------------LDESPAVRKEVQLLENHIYRWQIRIYDEHLKIFSEEEK
WTKCLLRARYHKID----------------------EVNEEVLFYDAVEDLDEMSEEDDV
DE-CDLKTDPEILKLKRRLAD----------------------------------INRRR
AIVRNRKSTLERQCKEKQEERKN-------YIDTFNHHHSIQMKRDKDKEILEMKKDFIQ
EQRKRTIERLKSHKVKYPT-PPTIKPLRYQPPSLR-KDSLTSLSRRNPPSLSSNYGKKQY
NEYPSLHPIKESKGKKTPVKRKPFVRPQKKKQDNVDGDVTFYISGGTVMNHNVASAQDGG
SDVVGDSGSTQVTSTPSSNVPPPPPMNIPLPPPINIPP---PPPINIPP--PPPINLMPS
LSNSK------PMSDAPKPPPLGLGNLAEAMKNLKKA---EVTTDTTKTGSGGLDLSSIT
AGRIHLKPASQRTLKPVKKDPND-LNEIFNMIKQGVKLRPVKSIDQSKSPSMSQSFP---
--SDTHISLLQESMRRINNMVRGNTP-------------ESETSDDNSDFDD--
>SckWhamm__fl
------------------------------------------------------------
------------------------------------------------------------
------------------------------------------------------------
------------------------------------------------------------
------------------------------------------------------------
------------------------------------------------------------
---FEDNLSRAKEKLQDVIKLRDGSINMLDMISVYELEEGAVDELTLARTEMYNYQIQPF
LDAREMALHRQLEIK--DLLQVDDLDIEIKKEIMQEYESLQTTYVGALETIHQQQNNYYS
ECVSVTKEMLARMEIDECRFGKSAWEYKAEGRMMKIRDNLLHEQIQLLSIKKQRLEHEQD
KIKQELAL--------------LEEGRELKQDVQKLEKCFYNTQMDMYDITLSILDKQEQ
RCKNKLKKIQKELQ----------------------KTQEEVVFYDAYEDPDEIDDSDEE
DDKKQTNQDPRMRQLKAKMNR----------------------------------INRKR
ALIRNQKGTLLRKEQDKEVKKRN-------KQQTYQEHHAIQLKINKKKEEEEQKKEILR
QNREKTLERLRAYNYKM-------------------------------------------
------------------------------------------------------------
------------------------------------------------------------
PPPPPPPPISAPPPPPPPPPPPPQPALPPLLGITRKEVNPVSDSDKSLKDRKTVEVSLKN
IVDARKNLKPAAAGTPG-PSNP--MNDMLVLIRGGVKLRKTWSGNDDVTSASSNLAS---
GINDDTATILNNALEKMNRVLDPVS----------------DEEDSNSDFD---
>CptWhamm__fl
-------MDNPDSLED-WVAIKEQPFLIEEPSKNK-LLFNVSWEETSCRLNVLLK-----
------------------------------------------------------------
------------------------------------------------------------
--------------------------------------------------EVAPGIRGKV
LSSWEGAYTFSELHAIHEQLCLVHPSLTGHLPILPREPRG-------------MWAYISS
---------PDPPSKTICQEVLNYLRLADTFCGQKLLVETLFEDHSY--EEYFEKISELR
RRTHDESVQNSEDQLANVIFLRDGSINLLDRVETYRLEDEAIFKWNVCTAELYDYLMKPF
IDMRELAFNKLREAK--AALDDPDLGLNSKEEYASMFTEWQETYVHALDSIQELYLQYYH
KTVKVLRDAKQRMLDDQKQFGKISFEALGSERLNRISEDLSLESLQLLHNRKKHFENQRD
KIKQQIAS-------------LEEKPEGIEQEVKVLERKIYDWQVKILDVQHEILDQEEE
QLRVVISRITANMS-----------------------GEDEGEFFDAVEDLDDLEDDDES
ED---AVSKSKLKRLRNKLKS----------------------------------VYKRR
AQLRNKKKSLIQGRQVKKVSDSPPAPPSRARRE------------LLKEEDAPEKQDFIK
NERRKTLERLRQYRTKYST-PSSIR-----------------------------------
------------------------LRRQRK-------------------------ASSDA
TDAAQKITQSSIPATPASGGPPPPPQSIAPPPSSVPPP----------------------
-----PPPPPPPPSCPPPPPPMPPPSLIPSQPKLTKK-----EVATEKPVASGFDLSQLQ
GAKNKLRNVSVDSPKINEDADP--MSDMLALIRQGVKLRTVSQRKD------LSAAP---
--NDSHTMQLQEALLRISTRLQLSDD-------------EDDDDYTSQDFD---
>AlpWhamm__fl
-------MDNTDALED-WVAIKDHPFLDTNKPGR--LEFLVAWNEVDWKIAVTCR-----
------------------------------------------------------------
------------------------------------------------------------
--------------------------------------------------EKSRVVSDSE
AKGWSRLFSLSELQSIHEQLALVHPSLGPLMPSLPEEPRG-------------VWSYITP
--------PDPPSSD-LCEKLTTYFKIALDICGKTLLTSTLFEEHDC--EEYFENISELR
RRAYDEAVARADDELKNVLFLRSGSINMLDMAEVYFLEDKALFKLNIALAELYNYLIQPF
LDMREMAFDKLREAR--NGLKDPDSGKK--------------------------------
------------------------------------------------------------
------------------------------------------------------------
------------------------------------------------------------
------------------------------------------------------------
------------------------------------------------------------
------------------------------------------------------------
------------------------------------------------------------
------------------------------------------------------------
------------------------------------------------------------
------------------------------------------------------------
------------------------------------------------------
>CagWhamm__fl
------------------------------------------------------------
------------------------------------------------------------
------------------------------------------------------------
------------------------------------------------------------
------------------------------------------------------------
------------------------------------------------------------
------------------------------------------------------------
-------YSRVMEAK--EQLENPDVGARVKREYGEMFTEWQAHYEEALDNIQKYYIEYYT
RTSKIYEGMLKRMREDQTKFGKTAFQLIGVERFFRIKEDHSLECLQLLNNEKKLYVQERD
KVKEEIAC--------------VEDKPGALTELDRLEGVVFNWQIKVQQQQMAILDEEER
LIRTQMEAITNQIK----------------------ADEDIPIFYDAVEDVEELSSDEEA
AS--KSSTDPRIIVLRTKLST----------------------------------ITRKR
AKIRNGKVSLERKFKSKVQKKKD-------DEIQFKQHHAVQMKKEIKKEEEKKKK----
------------------------------------------------------------
------------------------------------------------------------
------------------------------------------------------------
------------------------------------------------------------
------------------------------------------------------------
------------------------------------------------------
>ApcWhamm__fl
-----MNFQRATSYDD-WVWVKDKAFSVPPTETVP--TFMVQWNNVEKMFAVTSR-----
------------------------------------------------------------
------------------------------------------------------------
--------------------------------------------------GRSRVASDET
DPSNTDSFSIPALFSIHNTLCGIN-AKVPRLPKLPKEPRG-------------LKAVLVG
-------VHIPHNMEPLCKDLENYFVKVAQTVGTTILHEVMFEAASHTVDIYYEKMSDVR
KHDLEQKIGFAEDELKNIAFERDNCTVMKDLEDVYRREDEAVIRLISALADYYNHELQPY
VDSQCLSRKKIQFYK--DQMANPDLGDRLKNEGKEQHLFWACLLIQAEEVMQGLYVEHQS
VIVSIFNELIEQIKIDKGRYGPKAFDLVAASRELHLYKELHSAKVQLLQNKRKQLIQEKD
RIHMQIPD---------------DESVKTSSDVKQLLARKDSVQEKIFNLELDILTEKKK
MINMKIEIRRREISE---------------------SEDENIVFHDAVEDLENLSDEEEE
VN--SMKMDSELNKLKQERVR----------------------------------ITQHQ
SKIKIKTEKLLSAIRDCQAQEMEEEKRQ-------QSFHQIKQKKERQRQEEEEKSSFVF
EERKKTIERLKEYKVKYAA-PVTIKPPRYQKPSEK---KNNAQGSKSASVVRPRSGSKAG
SAPDTKASLSSDKSKAGPKPWKQNKRKGSQKPEDIP--VSIHVAG-----KPSDTSAGGD
TLPVTAGSEIPVPPPPPPPPPPLPSSGTPAPPPPPLPPSSSSGPSPPP---PPPPPPPPP
PPLLG--------AGVMKKPTCEISDIAQGLGKLKKV----DKEEKQSANSGHIDLSSIL
ASRSKLKPASARQNRPSPPQNQDPLNDIFNMIRSGVTLRKVEPSDHGEHDLMTASSSSSV
FGTDARSQLHNTLINKICHGVRGMSP-----------ESDDENGSENDEFDD--
>ClhWhamm__fl
-----MKGLFELLDDD-WVAVRDDIPSITVKTKSQDVTDGPQSFTDDQIEILVDE-----
------------------------------------------------------------
------------------------------------------------------------
--------------------------------------------ENKCIQLFYFFEKNHE
VQKYETRFQVDGLATLHFQLTNMVENFDVKPPASAISTEYSG-----------IWKYISR
--------STSLSDESVITDLKRYFNETRSALDEQLFMDLFFQIEKE--ETYLDDLSELN
RVSFLEDLHNAKELLTEVRMLRGSSINLIDVLSVYQLEDEAQSRVDVAEAMLNNFERQPF
LELMELAKETLSSVQ--KAIKEVTNDNQSLLDLTSKCLKYQEDVQRNEICLLDLQMNYFE
KCHAYTTVACDLMIDDQMKYGTEFDDSTGHDRLQIKRKESMKFQIQILQLRKKKMVVDRN
QIKANLCK--------------IVDNEDLEKDLEISQKKFYKAQLEIFALILDIISEREK
LLQHERMLFEKDNKQNSSNPFNSASTILDSLPEPECDNTGTEDAFEDCEEKVMAADGSEE
SEDEFFDSKTELSDGENSTSFFVSSQNTGYKQPNKWERSRKIFEVETEEMRRKKEIVKSI
NRLYRKRAAIRLRQRKFVAEWKQKENVKKEIEDNYKLHHAIHLKREQNRVELEENKEHLQ
NERRKTVERLR-------------------------------------------------
------------------------------------------------------------
------------------------------------------------------------
------------------------------------------------------------
------------------------------------------------------------
------------------------------------------------------
